# Supplementary material for: Parallel selection on ecologically relevant gene functions in the transcriptomes of highly diversifying salmonids
Source: BMC Genomics. 2019 Dec 23;20:1010. doi: 10.1186/s12864-019-6361-2 (PMC6929470; doi:10.1186/s12864-019-6361-2)
Supplement: Supplementary file 1 — Additional file 1. Total set of orthogroups with associated GO terms and results of relaxed and intensified selection analyses. [file 12864_2019_6361_MOESM1_ESM.xlsx]

## Sheet: Additional file 1
Total set of orthogroups with associated GO terms and results of relaxed and intensified selection analyses
Orthogroups with both_Cor_Salv = TRUE include both Coregonus and Salvelinus, those with both_Cor_Salv = FALSE include either Coregonus or Salvelinus
Significance thresholds are p < 0.05 and FDR < 0.10; orthogroups with k-values < 1 are considered relaxed, those with k values > 1 are considered intensified
Bonf = Bonferroni correction; FDR = false discovery rate correction; nocorr = no correction for multiple testing; not_significant = no significant selection on orthogroup
Orthogroup_ID	both_Cor_Salv	Description	GO_terms	p-value	FDR	k-value	rel_or_int	significance
OG0001544	TRUE	Salmo salar adaptor-related protein complex 1, mu 2 subunit (ap1m2), mRNA	intracellular protein transport;vesicle-mediated transport;clathrin adaptor complex	0	0	0.0447083	relaxed	relaxed_Bonf
OG0006422	TRUE	Salmo salar MCM3 minichromosome maintenance deficient 3 (S. cerevisiae) (mcm3), mRNA	DNA binding;ATP binding;DNA replication initiation;MCM complex	7.90568e-12	5.34028e-09	0.147152	relaxed	relaxed_Bonf
OG0002461	TRUE	Salmo salar protein kinase C epsilon type-like (LOC106589411), mRNA	protein serine/threonine kinase activity;ATP binding;protein phosphorylation;serine family amino acid metabolic process;intracellular signal transduction	1.26296e-10	6.82502e-08	0.0747572	relaxed	relaxed_Bonf
OG0006637	TRUE	Salvelinus alpinus LMBR1 domain-containing protein 2-B (LOC111961413), mRNA		8.17166e-09	2.45331e-06	0.00813361	relaxed	relaxed_Bonf
OG0003171	TRUE	Salmo salar FAM69B (fa69b), mRNA	integral component of membrane	2.23988e-08	6.05215e-06	0.49535	relaxed	relaxed_Bonf
OG0004293	TRUE	Salmo salar Sec23 homolog A, COPII coat complex component (sec23a), transcript variant X3, mRNA	intracellular protein transport;COPII vesicle coat;COPII-coated vesicle budding	3.5641e-08	8.75473e-06	0.448467	relaxed	relaxed_Bonf
OG0004964	TRUE	Salvelinus alpinus factor interacting with PAPOLA and CPSF1 (fip1l1), transcript variant X3, mRNA	mRNA cleavage and polyadenylation specificity factor complex;pre-mRNA cleavage required for polyadenylation	4.74114e-08	1.06755e-05	0.271069	relaxed	relaxed_Bonf
OG0003487	TRUE	Salvelinus alpinus transmembrane protein 178B-like (LOC111974948), mRNA	integral component of membrane	6.15605e-08	1.27951e-05	0.209913	relaxed	relaxed_Bonf
OG0003478	TRUE	Salmo salar ATP-sensitive inward rectifier potassium channel 11 (irk11), transcript variant X3, mRNA	inward rectifier potassium channel activity;potassium ion transport;voltage-gated potassium channel complex	7.1865e-08	1.38699e-05	0.223075	relaxed	relaxed_Bonf
OG0003986	TRUE	Salmo salar solute carrier family 6 (neurotransmitter transporter), member 8 (slc6a8), mRNA	neurotransmitter:sodium symporter activity;cation transport;neurotransmitter transport;integral component of membrane	4.7192e-07	7.96954e-05	0.0560282	relaxed	relaxed_Bonf
OG0001039	TRUE	Salmo salar Dual specificity protein phosphatase 6 (dus6), mRNA	inactivation of MAPK activity;protein tyrosine phosphatase activity;tyrosine metabolic process;MAP kinase tyrosine/serine/threonine phosphatase activity;peptidyl-tyrosine dephosphorylation	9.74428e-07	0.000154877	0.403676	relaxed	relaxed_Bonf
OG0000561	TRUE	Oncorhynchus tshawytscha serine/threonine-protein phosphatase PP1-beta catalytic subunit (LOC112214774), transcript variant X1, mRNA	protein phosphatase type 1 complex;protein serine/threonine phosphatase activity;protein dephosphorylation;PTW/PP1 phosphatase complex	1.98215e-06	0.000243227	0.25197	relaxed	relaxed_Bonf
OG0005675	TRUE	Oncorhynchus mykiss E3 ubiquitin-protein ligase RNF128-like (LOC110537269), transcript variant X1, mRNA		1.99194e-06	0.000243227	0.535668	relaxed	relaxed_Bonf
OG0000840	TRUE	Salmo salar Probable histone deacetylase 1-B (hda1b), mRNA	nucleus;NAD-dependent histone deacetylase activity (H3-K14 specific);metal ion binding;histone H3 deacetylation	2.14873e-06	0.000243227	2.39791e-12	relaxed	relaxed_Bonf
OG0017213	TRUE	Salmo salar 2-oxoglutarate and iron dependent oxygenase domain containing 3 (ogfod3), mRNA	iron ion binding;integral component of membrane;oxidoreductase activity, acting on paired donors, with incorporation or reduction of molecular oxygen;L-ascorbic acid binding;oxidation-reduction process	2.25043e-06	0.000243227	2.89569e-11	relaxed	relaxed_Bonf
OG0001943	TRUE	Salmo salar kynurenine--oxoglutarate transaminase 1-like (LOC106569847), transcript variant X2, mRNA	tryptophan metabolic process;cellular modified amino acid metabolic process;biosynthetic process;kynurenine-oxoglutarate transaminase activity;pyridoxal phosphate binding;cysteine-S-conjugate beta-lyase activity;kynurenine metabolic process;L-glutamine aminotransferase activity	2.44937e-06	0.000254546	0.329912	relaxed	relaxed_Bonf
OG0008562	TRUE	Salmo salar DEP domain-containing mTOR-interacting protein-like (LOC106582886), transcript variant X2, mRNA	protein binding;intracellular signal transduction	3.90476e-06	0.00037681	0.136369	relaxed	relaxed_Bonf
OG0004367	TRUE	Salmo salar WD repeat-containing protein 82-like (LOC106565138), transcript variant X1, mRNA	protein binding;Set1C/COMPASS complex;PTW/PP1 phosphatase complex	7.47286e-06	0.000696264	0.265009	relaxed	relaxed_Bonf
OG0000591	FALSE	Salmo salar cyclic AMP-dependent transcription factor ATF-1-like (LOC106565593), transcript variant X3, mRNA	DNA-binding transcription factor activity;nucleus;transcription factor complex;regulation of transcription by RNA polymerase II;sequence-specific DNA binding;regulation of transcription, DNA-templated;protein heterodimerization activity	8.86766e-06	0.000772916	0.383004	relaxed	relaxed_Bonf
OG0003460	TRUE	Salmo salar KAT8 regulatory NSL complex subunit 3-like (LOC106579846), transcript variant X5, mRNA		9.25979e-06	0.000781874	0.380756	relaxed	relaxed_Bonf
OG0001105	FALSE	Salmo salar excitatory amino acid transporter 2-like (LOC106587903), transcript variant X1, mRNA	transport;symporter activity;integral component of membrane	9.80031e-06	0.000802438	0.18242	relaxed	relaxed_Bonf
OG0005313	FALSE	Salmo salar peripherin-2-like (LOC106589440), transcript variant X2, mRNA	visual perception;integral component of membrane	1.13193e-05	0.000899553	0.16816	relaxed	relaxed_Bonf
OG0004343	TRUE	Salmo salar POU domain, class 4, transcription factor 3-like (LOC106603866), mRNA	DNA binding;DNA-binding transcription factor activity;transcription factor complex;regulation of transcription, DNA-templated;sensory perception of sound;regulation of transcription, DNA-templated;inner ear development	1.67307e-05	0.00125573	0.46538	relaxed	relaxed_Bonf
OG0003931	TRUE	Salmo salar tetratricopeptide repeat protein 39B-like (LOC106578215), mRNA	protein binding	2.08808e-05	0.00152486	0.0980656	relaxed	relaxed_FDR
OG0005622	TRUE	Salmo salar Thioredoxin domain-containing protein 1 (txnd1), mRNA	cell;integral component of membrane;cell redox homeostasis	2.41862e-05	0.00171977	0.198568	relaxed	relaxed_FDR
OG0000496	TRUE	Salvelinus alpinus vacuolar protein sorting-associated protein 4A (LOC111952946), mRNA	ATP binding	2.66354e-05	0.00184536	0.270874	relaxed	relaxed_FDR
OG0004855	TRUE	Salvelinus alpinus L-threonine 3-dehydrogenase, mitochondrial-like (LOC112077538), mRNA	catalytic activity;coenzyme binding	3.09321e-05	0.00208947	0.496504	relaxed	relaxed_FDR
OG0007575	TRUE	Salvelinus alpinus myb/SANT-like DNA-binding domain-containing protein 4 (LOC112074067), mRNA		3.21352e-05	0.00211779	8.13045e-15	relaxed	relaxed_FDR
OG0001252	TRUE	Salmo salar synaptotagmin-6-like (LOC106565416), mRNA	acrosome reaction;integral component of membrane	5.44863e-05	0.00337488	0.283612	relaxed	relaxed_FDR
OG0001055	TRUE	Oncorhynchus tshawytscha very-long-chain enoyl-CoA reductase-like (LOC112215531), mRNA	lipid metabolic process;oxidoreductase activity, acting on the CH-CH group of donors	6.53116e-05	0.00375472	0.405669	relaxed	relaxed_FDR
OG0014579	TRUE	Salmo salar meiosis-specific nuclear structural protein 1-like (LOC106587436), mRNA		7.57781e-05	0.00416097	2.31055e-13	relaxed	relaxed_FDR
OG0015832	TRUE	Salmo salar mitochondrial ribosomal protein S26 (mrps26), mRNA	mitochondrial small ribosomal subunit	7.6998e-05	0.00416097	0	relaxed	relaxed_FDR
OG0003569	TRUE	Salmo salar Phosphatidylinositol 4-kinase type 2-alpha (p4k2a), mRNA	1-phosphatidylinositol 4-kinase activity;phosphatidylinositol phosphorylation	7.92967e-05	0.00420117	0.483655	relaxed	relaxed_FDR
OG0003207	TRUE	Salmo salar Sugar phosphate exchanger 2 (spx2), mRNA	integral component of membrane;transmembrane transporter activity;transmembrane transport	9.70525e-05	0.005043	0.548858	relaxed	relaxed_FDR
OG0011876	TRUE	Salmo salar transmembrane protein 144-like (LOC106592957) mRNA	carbohydrate transmembrane transporter activity;integral component of membrane;carbohydrate transmembrane transport	0.000143566	0.00657483	0.352521	relaxed	relaxed_FDR
OG0003492	TRUE	Salmo salar protein SMG5-like (LOC106581883), mRNA	protein binding	0.000162222	0.00718053	0.586967	relaxed	relaxed_FDR
OG0001312	TRUE	Salmo salar histone deacetylase 7-like (LOC106566895), transcript variant X6, mRNA	histone deacetylase complex;histone deacetylase activity;histone deacetylation	0.000176114	0.00732093	0.543219	relaxed	relaxed_FDR
OG0003560	TRUE	Oncorhynchus tshawytscha sex comb on midleg-like protein 2 (LOC112251476), transcript variant X4, mRNA	protein binding;nucleus;regulation of transcription, DNA-templated	0.000182639	0.00747714	0.351692	relaxed	relaxed_FDR
OG0011471	TRUE	Salvelinus alpinus RIO kinase 1 (riok1), mRNA	protein serine/threonine kinase activity;ATP binding;serine family amino acid metabolic process;phosphorylation	0.000202154	0.00803263	0.103089	relaxed	relaxed_FDR
OG0010274	TRUE	Salvelinus alpinus regulatory factor X-associated protein-like (LOC112076117), mRNA		0.000211054	0.00826476	0.343203	relaxed	relaxed_FDR
OG0005166	TRUE	Salvelinus alpinus wee1-like protein kinase 1-A (LOC111971924), mRNA	mitotic cell cycle;magnesium ion binding;non-membrane spanning protein tyrosine kinase activity;ATP binding;nucleus;protein phosphorylation	0.00022357	0.00859683	3.99727e-11	relaxed	relaxed_FDR
OG0001648	TRUE	Salmo salar frizzled-8-like (LOC106568833), mRNA	transmembrane signaling receptor activity;protein binding;cell surface receptor signaling pathway;integral component of membrane	0.000225897	0.00859683	0.457527	relaxed	relaxed_FDR
OG0003024	TRUE	Salmo salar Obg-like ATPase 1 (ola1), mRNA	ATP binding;GTP binding;nucleolus;cytoplasm;ATPase activity;ribosome binding;ribosomal large subunit binding	0.000239027	0.00876829	0.136601	relaxed	relaxed_FDR
OG0000346	TRUE	Salmo salar glycoprotein M6B (gpm6b), transcript variant X2, mRNA	integral component of membrane	0.000240138	0.00876829	0.0436407	relaxed	relaxed_FDR
OG0004379	TRUE	Salmo salar fibrinogen C domain-containing protein 1-like (LOC106585783), mRNA		0.000287689	0.0102281	0.284603	relaxed	relaxed_FDR
OG0003047	TRUE	Salvelinus alpinus phospholipid scramblase 2 (LOC111960408), mRNA		0.000328819	0.0112464	0.187638	relaxed	relaxed_FDR
OG0006232	TRUE	Salvelinus alpinus mitochondrial import receptor subunit TOM40 homolog (LOC111956124), mRNA	mitochondrial outer membrane;protein transmembrane transporter activity;protein import into mitochondrial matrix	0.00034213	0.0115554	0.38739	relaxed	relaxed_FDR
OG0000906	TRUE	Salvelinus alpinus phospholipase C delta 4 (plcd4), transcript variant X1, mRNA	phosphatidylinositol phospholipase C activity;calcium ion binding;intracellular;intracellular signal transduction;acrosome reaction;phospholipid catabolic process;intracellular signal transduction;diacylglycerol metabolic process;phosphatidylinositol metabolic process	0.000377251	0.0125844	0.566162	relaxed	relaxed_FDR
OG0004524	TRUE	Salmo salar endoplasmic reticulum oxidoreductase alpha (ero1a), mRNA	protein disulfide isomerase activity;endoplasmic reticulum;oxidoreductase activity, acting on a sulfur group of donors, disulfide as acceptor;oxidation-reduction process	0.000394744	0.013005	0.187814	relaxed	relaxed_FDR
OG0000884	TRUE	Salmo salar lamin-B receptor-like (LOC106571452), transcript variant X3, mRNA	membrane	0.000435353	0.0137228	0.0506646	relaxed	relaxed_FDR
OG0000293	TRUE	Salvelinus alpinus adenylosuccinate synthetase isozyme 2 (LOC111951043), mRNA	adenylosuccinate synthase activity;GTP binding;purine nucleobase metabolic process;purine nucleotide biosynthetic process;alanine metabolic process;aspartate metabolic process	0.000441248	0.0137228	0.414658	relaxed	relaxed_FDR
OG0004996	TRUE	Salmo salar transcription elongation factor A protein 2-like (LOC106572915) mRNA	nucleic acid binding;nucleus;regulation of transcription, DNA-templated;zinc ion binding	0.000441851	0.0137228	0.336763	relaxed	relaxed_FDR
OG0002289	TRUE	Salmo salar docking protein 4-like (LOC106587148), transcript variant X3, mRNA		0.000464888	0.0138295	0.117659	relaxed	relaxed_FDR
OG0001700	TRUE	Salmo salar forkhead box C1-A-like (LOC106584201), mRNA	DNA-binding transcription factor activity;transcription factor complex;regulation of transcription, DNA-templated;sequence-specific DNA binding;regulation of transcription, DNA-templated	0.000514073	0.0147615	0.377041	relaxed	relaxed_FDR
OG0015560	TRUE	Salmo salar Ectonucleoside triphosphate diphosphohydrolase 6 (enp6), mRNA	hydrolase activity	0.000519003	0.0147615	0.0834236	relaxed	relaxed_FDR
OG0005189	TRUE	Salvelinus alpinus guanylate-binding protein 1 (LOC111954656), mRNA	GTPase activity;GTP binding	0.000618079	0.0170413	2.73229e-13	relaxed	relaxed_FDR
OG0001705	TRUE	Salmo salar methyl-CpG-binding domain protein 3-like (LOC106584436), transcript variant X5, mRNA	methyl-CpG binding;NuRD complex	0.00064152	0.017509	0.509199	relaxed	relaxed_FDR
OG0010731	TRUE	Salmo salar FERM domain-containing protein 6-like (LOC106611355), mRNA	cytoskeleton	0.000664947	0.01765	0.7025	relaxed	relaxed_FDR
OG0008335	TRUE	Salmo salar probable G-protein coupled receptor 22 (LOC106576114), mRNA	G protein-coupled receptor activity;G protein-coupled receptor signaling pathway;integral component of membrane	0.000672815	0.01765	0.384574	relaxed	relaxed_FDR
OG0006098	TRUE	Salmo salar cytochrome P450 26B1 (LOC106578148), mRNA	monooxygenase activity;iron ion binding;oxidoreductase activity, acting on paired donors, with incorporation or reduction of molecular oxygen;heme binding;oxidation-reduction process	0.000750849	0.0189607	0.240278	relaxed	relaxed_FDR
OG0004474	TRUE	Salmo salar endoplasmic reticulum aminopeptidase 1-like (LOC106570844), mRNA	endoplasmic reticulum membrane;proteolysis;regulation of blood pressure;zinc ion binding;antigen processing and presentation of endogenous peptide antigen via MHC class I;metalloaminopeptidase activity	0.000772412	0.0191724	0.165116	relaxed	relaxed_FDR
OG0003448	TRUE	Oncorhynchus mykiss B-cell CLL/lymphoma 6 member B protein-like (LOC110534756), transcript variant X1, mRNA	nucleic acid binding	0.000773423	0.0191724	0.581093	relaxed	relaxed_FDR
OG0010480	TRUE	Salmo salar interferon regulatory factor 1 (irf-1), mRNA	DNA-binding transcription factor activity;transcription factor complex;regulation of transcription, DNA-templated;apoptotic process;negative regulation of cell population proliferation;transcription regulatory region DNA binding;regulation of transcription, DNA-templated;regulation of immune response	0.000788653	0.0193722	0	relaxed	relaxed_FDR
OG0002355	FALSE	Salvelinus alpinus N-alpha-acetyltransferase 15, NatA auxiliary subunit (LOC111967484), transcript variant X1, mRNA	protein binding	0.000810773	0.0197206	0.350253	relaxed	relaxed_FDR
OG0008646	TRUE	Esox lucius VPS8, CORVET complex subunit (vps8), mRNA		0.000950715	0.0217698	0.699605	relaxed	relaxed_FDR
OG0001170	TRUE	Salmo salar ADP-ribosylation factor-like protein 4C (LOC106582419), transcript variant X2, mRNA	GTP binding	0.00103859	0.023582	0.23014	relaxed	relaxed_FDR
OG0003757	TRUE	Salmo salar clone ssal-rgf-539-326 Transcription factor MafB putative mRNA, complete cds	DNA binding;DNA-binding transcription factor activity;nucleus;transcription factor complex;regulation of transcription, DNA-templated;regulation of transcription, DNA-templated	0.00107252	0.0241497	0.164716	relaxed	relaxed_FDR
OG0005161	TRUE	Salmo salar Mediator of RNA polymerase II transcription subunit 19-B (md19b), mRNA	transcription coregulator activity;transcription factor complex;regulation of transcription by RNA polymerase II;mediator complex;regulation of transcription, DNA-templated	0.00109521	0.0243899	0.5725	relaxed	relaxed_FDR
OG0006478	TRUE	Salmo salar synapse differentiation inducing 1 (syndig1), transcript variant X2, mRNA	integral component of membrane	0.00110125	0.0243899	0.0978195	relaxed	relaxed_FDR
OG0015690	TRUE	Salmo salar protein C9orf72-like (LOC106610941), transcript variant X1, mRNA	guanyl-nucleotide exchange factor activity;regulation of GTPase activity	0.00125051	0.0263239	6.13019e-11	relaxed	relaxed_FDR
OG0011238	TRUE	Salvelinus alpinus zinc finger protein Xfin-like (LOC111958600), mRNA	nucleic acid binding	0.00125677	0.0263239	0.0848678	relaxed	relaxed_FDR
OG0005259	TRUE	Salvelinus alpinus UBX domain-containing protein 6 (LOC111976014), transcript variant X2, mRNA	protein binding	0.00133649	0.0275663	0.564655	relaxed	relaxed_FDR
OG0005095	TRUE	Salvelinus alpinus POU domain, class 3, transcription factor 3-B (LOC112074974), transcript variant X2, mRNA	DNA binding;DNA-binding transcription factor activity;nucleus;transcription factor complex;regulation of transcription by RNA polymerase II;brain development;regulation of transcription, DNA-templated	0.00148591	0.030149	0.522021	relaxed	relaxed_FDR
OG0000651	TRUE	Salmo salar tyrosine-protein phosphatase non-receptor type 6-like (LOC106576571), transcript variant X3, mRNA	protein tyrosine phosphatase activity;protein dephosphorylation;tyrosine metabolic process	0.0015918	0.0318596	0.384369	relaxed	relaxed_FDR
OG0005913	TRUE	Oncorhynchus mykiss glutamate receptor ionotropic, kainate 5-like (LOC110509809), mRNA	ionotropic glutamate receptor activity;ion transport;signal transduction;chemical synaptic transmission;membrane	0.00163458	0.0324753	0.592065	relaxed	relaxed_FDR
OG0001875	FALSE	Oncorhynchus tshawytscha nociceptin receptor-like (LOC112234273), mRNA	nociceptin receptor activity;G protein-coupled receptor signaling pathway, coupled to cyclic nucleotide second messenger;integral component of membrane	0.00170975	0.0332741	0.566987	relaxed	relaxed_FDR
OG0004839	TRUE	Salmo salar natterin-3-like (LOC106580260), mRNA		0.00171173	0.0332741	0.135087	relaxed	relaxed_FDR
OG0001031	TRUE	Salmo salar ribosomal protein S6 kinase beta-1-like (LOC106613000), mRNA	protein serine/threonine kinase activity;ATP binding;protein phosphorylation;signal transduction;serine family amino acid metabolic process	0.00174167	0.0334654	0.532021	relaxed	relaxed_FDR
OG0006483	TRUE	Salmo salar NGFI-A-binding protein 1-like (LOC106574287), mRNA	nucleus;negative regulation of transcription, DNA-templated;transcription regulator activity	0.00174635	0.0334654	0.521374	relaxed	relaxed_FDR
OG0010216	TRUE	Salvelinus alpinus GC-rich promoter binding protein 1 (gpbp1), transcript variant X2, mRNA	DNA-binding transcription factor activity;nucleus;transcription factor complex;regulation of transcription, DNA-templated;positive regulation of transcription, DNA-templated	0.00182088	0.0346481	0.591396	relaxed	relaxed_FDR
OG0004388	TRUE	Salmo salar BCL2/adenovirus E1B 19 kDa protein-interacting protein 2-like (LOC106606072), transcript variant X2, mRNA		0.00203322	0.0380031	0.66432	relaxed	relaxed_FDR
OG0004421	TRUE	Salmo salar vinculin-like (LOC106589883), transcript variant X1, mRNA	cell adhesion;actin filament binding	0.00203355	0.0380031	0.462429	relaxed	relaxed_FDR
OG0003791	FALSE	Oncorhynchus tshawytscha uncharacterized LOC112257189 (LOC112257189), mRNA		0.00205031	0.0380031	0.517248	relaxed	relaxed_FDR
OG0001699	TRUE	Salmo salar neutral cholesterol ester hydrolase 1 (nceh1), transcript variant X2, mRNA	integral component of membrane;carboxylic ester hydrolase activity	0.00208007	0.0382337	0.152038	relaxed	relaxed_FDR
OG0014132	TRUE	Salmo salar flavin reductase (NADPH)-like (LOC106585737), transcript variant X5, mRNA		0.00211724	0.038654	0.0330597	relaxed	relaxed_FDR
OG0005525	TRUE	Salmo salar transcription factor AP-4-like (LOC106564468) mRNA		0.00225693	0.0406548	0.456609	relaxed	relaxed_FDR
OG0006581	FALSE	Salmo salar polycomb protein suz12-B-like (LOC106587302), transcript variant X1, mRNA		0.00245547	0.0433639	0.637701	relaxed	relaxed_FDR
OG0009832	FALSE	Salmo salar deoxynucleotidyltransferase terminal-interacting protein 2-like (LOC106584334), mRNA		0.00260791	0.045757	0.0859136	relaxed	relaxed_FDR
OG0002415	TRUE	Salmo salar calcium-independent phospholipase A2-gamma-like (LOC106561642), mRNA	lipid metabolic process	0.00265165	0.0462243	0.187733	relaxed	relaxed_FDR
OG0005413	TRUE	Salmo salar ubiA prenyltransferase domain-containing protein 1-like (LOC106572003), mRNA	integral component of membrane;transferase activity, transferring alkyl or aryl (other than methyl) groups	0.00285202	0.0490838	0.0120634	relaxed	relaxed_FDR
OG0015104	FALSE	Salmo salar metaxin 3 (mtx3), transcript variant X2, mRNA	mitochondrial sorting and assembly machinery complex	0.00305827	0.0516465	4.33681e-20	relaxed	relaxed_FDR
OG0006864	TRUE	Salmo salar deoxycytidine kinase (dck), transcript variant X1, mRNA	ATP binding;nucleobase-containing compound metabolic process;nucleoside kinase activity	0.0031061	0.0521285	0.213642	relaxed	relaxed_FDR
OG0001615	TRUE	Salmo salar transmembrane protein with EGF-like and two follistatin-like domains 1 (tmeff1), transcript variant X1, mRNA	protein binding	0.00329731	0.0538728	0.405405	relaxed	relaxed_FDR
OG0003927	TRUE	Salmo salar cytoplasmic phosphatidylinositol transfer protein 1-like (LOC106606702), mRNA	phospholipid transporter activity;intracellular;phospholipid transport	0.0033251	0.0538728	1.49416e-11	relaxed	relaxed_FDR
OG0002886	TRUE	Salmo salar L-dopachrome tautomerase-like (dct), mRNA	oxidoreductase activity	0.00332966	0.0538728	0.401471	relaxed	relaxed_FDR
OG0007264	TRUE	Salmo salar nuclear receptor subfamily 5 group A member 2 (LOC106613481), transcript variant X1, mRNA	DNA-binding transcription factor activity;steroid hormone receptor activity;nucleus;transcription factor complex;regulation of transcription, DNA-templated;signal transduction;zinc ion binding;sequence-specific DNA binding;regulation of transcription, DNA-templated	0.00348269	0.0556819	0.499774	relaxed	relaxed_FDR
OG0008809	TRUE	Salmo salar uncharacterized LOC106598121 (LOC106598121), mRNA	protein binding	0.00366625	0.05787	0.548462	relaxed	relaxed_FDR
OG0002990	TRUE	Salmo salar von Willebrand factor A domain-containing protein 1-like (LOC106566852), mRNA	protein binding	0.00368056	0.05787	0.316483	relaxed	relaxed_FDR
OG0002638	TRUE	Salmo salar dehydrogenase/reductase SDR family member 13-like (LOC106581235), transcript variant X1, mRNA		0.00388143	0.0598631	0.448667	relaxed	relaxed_FDR
OG0010860	TRUE	Salmo salar dual specificity phosphatase 26 (putative) (dusp26), transcript variant X5, mRNA	protein dephosphorylation;protein tyrosine/serine/threonine phosphatase activity	0.00388469	0.0598631	0.56561	relaxed	relaxed_FDR
OG0009546	TRUE	Oncorhynchus tshawytscha phospholipase B1, membrane-associated-like (LOC112222909), mRNA	phospholipase activity;phospholipid catabolic process	0.00409842	0.062213	0.47423	relaxed	relaxed_FDR
OG0002964	TRUE	Oncorhynchus tshawytscha src substrate cortactin-like (LOC112248960), transcript variant X1, mRNA	protein binding	0.00439281	0.065001	0.491358	relaxed	relaxed_FDR
OG0001296	TRUE	Salvelinus alpinus tetraspanin-9-like (LOC111952939), mRNA	integral component of membrane	0.00450225	0.0650539	0.315747	relaxed	relaxed_FDR
OG0002139	TRUE	Oncorhynchus kisutch calcipressin-2-like (LOC109900784), transcript variant X1, mRNA	nucleic acid binding;calcium-mediated signaling	0.00463668	0.0662874	0.623544	relaxed	relaxed_FDR
OG0013381	FALSE	Oncorhynchus mykiss beta-secretase 1-like (LOC110503676), mRNA		0.00493875	0.0688318	0.267529	relaxed	relaxed_FDR
OG0001711	TRUE	Salmo salar repressor of RNA polymerase III transcription MAF1 homolog (LOC106578620), transcript variant X1, mRNA	negative regulation of transcription by RNA polymerase III	0.00494203	0.0688318	0.112987	relaxed	relaxed_FDR
OG0011680	FALSE	Salvelinus alpinus forkhead box protein J1-B (LOC111980247), transcript variant X2, mRNA	DNA-binding transcription factor activity;transcription factor complex;regulation of transcription, DNA-templated;sequence-specific DNA binding;regulation of transcription, DNA-templated	0.00510655	0.0703974	0	relaxed	relaxed_FDR
OG0001622	TRUE	Salmo salar phosphatidate phosphatase LPIN1-like (LOC106610734), transcript variant X4, mRNA		0.00513897	0.070472	0.599713	relaxed	relaxed_FDR
OG0005258	TRUE	Salvelinus alpinus epoxide hydrolase 1-like (LOC112071241), transcript variant X1, mRNA	cis-stilbene-oxide hydrolase activity	0.00520125	0.070472	0.246182	relaxed	relaxed_FDR
OG0006088	TRUE	Salmo salar tyrosine-protein kinase transmembrane receptor ROR1-like (LOC106584030), transcript variant X1, mRNA	protein kinase activity;protein binding;ATP binding;protein phosphorylation;transmembrane receptor protein tyrosine kinase signaling pathway	0.00521628	0.070472	0.581027	relaxed	relaxed_FDR
OG0001745	TRUE	Salmo salar cullin-1-like (LOC106578388), mRNA	ubiquitin-dependent protein catabolic process;ubiquitin protein ligase binding	0.00538409	0.0723772	0.678338	relaxed	relaxed_FDR
OG0015463	TRUE	Salvelinus alpinus methyltransferase like 16 (mettl16), transcript variant X3, mRNA	methyltransferase activity	0.00569747	0.0762107	0.214296	relaxed	relaxed_FDR
OG0011417	TRUE	Salmo salar RNA-binding protein 25-like (LOC106613951), transcript variant X4, mRNA		0.00574212	0.0763943	0.0878539	relaxed	relaxed_FDR
OG0006488	TRUE	Salvelinus alpinus SH3 domain-binding protein 4 (LOC111976269), mRNA	Ras GTPase binding;negative regulation of TOR signaling	0.00576774	0.0763943	0.581144	relaxed	relaxed_FDR
OG0012975	FALSE	Salmo salar alpha-(1,6)-fucosyltransferase-like (LOC106608211), transcript variant X2, mRNA	protein binding;glycoprotein 6-alpha-L-fucosyltransferase activity;integral component of membrane;keratan sulfate biosynthetic process;Golgi cisterna membrane;protein glycosylation in Golgi	0.00591096	0.0779094	0.0491535	relaxed	relaxed_FDR
OG0007461	FALSE	Salmo salar rho guanine nucleotide exchange factor 6-like (LOC106604746), transcript variant X3, mRNA	Rho guanyl-nucleotide exchange factor activity;regulation of Rho protein signal transduction;regulation of GTPase activity	0.00595013	0.0780449	1.86964e-13	relaxed	relaxed_FDR
OG0003946	TRUE	Salvelinus alpinus E3 ubiquitin-protein ligase ARIH2 (LOC111966279), mRNA	ubiquitin-protein transferase activity;protein ubiquitination	0.0061417	0.079783	0.694514	relaxed	relaxed_FDR
OG0004157	TRUE	Salmo salar spindlin-1-like (LOC106599982), transcript variant X3, mRNA	gamete generation	0.00644829	0.082968	0.226862	relaxed	relaxed_FDR
OG0002275	TRUE	Salvelinus alpinus voltage-dependent calcium channel gamma-5 subunit (LOC111957559), mRNA	calcium ion transport;integral component of membrane	0.00648635	0.0830621	0.632989	relaxed	relaxed_FDR
OG0011019	TRUE	PREDICTED: Salmo salar uncharacterized protein KIAA1841-like (LOC106577176), mRNA		0.00664204	0.0838635	0.242994	relaxed	relaxed_FDR
OG0006152	TRUE	Salmo salar uncharacterized LOC106566995 (LOC106566995), mRNA		0.00681808	0.0856029	0.535758	relaxed	relaxed_FDR
OG0004473	TRUE	Salmo salar alpha-N-acetylgalactosaminide alpha-2,6-sialyltransferase 5-like (LOC106569791), mRNA	protein glycosylation;sialyltransferase activity	0.00684316	0.0856029	0.233686	relaxed	relaxed_FDR
OG0002091	FALSE	Salmo salar cytoplasmic dynein 1 light intermediate chain 1-like (LOC106588808), transcript variant X1, mRNA	microtubule motor activity;cytoplasmic dynein complex;microtubule;microtubule-based movement	0.00692259	0.0858021	0.608101	relaxed	relaxed_FDR
OG0001520	TRUE	Salmo salar exocyst complex component 3-like (LOC106599297), mRNA	exocyst;exocytosis	0.0070047	0.0864233	0.749404	relaxed	relaxed_FDR
OG0002562	TRUE	Salvelinus alpinus ecto-NOX disulfide-thiol exchanger 2-like (LOC111967636), transcript variant X1, mRNA	nucleic acid binding;ultradian rhythm;external side of plasma membrane;oxidoreductase activity	0.00704389	0.0865118	0.571337	relaxed	relaxed_FDR
OG0004614	FALSE	Salmo salar neprilysin-like (LOC106581480), transcript variant X1, mRNA	metalloendopeptidase activity;proteolysis	0.00709725	0.0867178	0.654541	relaxed	relaxed_FDR
OG0014886	TRUE	Salmo salar gap junction protein, gamma 2, 47kDa (gjc2), transcript variant X2, mRNA	connexin complex;cell communication	0.00712796	0.0867178	0.584779	relaxed	relaxed_FDR
OG0013271	TRUE	Salvelinus alpinus golgin subfamily A member 4-like (LOC112070819), mRNA	Golgi to plasma membrane protein transport	0.00715695	0.0867178	0.677049	relaxed	relaxed_FDR
OG0003684	TRUE	Oncorhynchus kisutch lysosomal-associated transmembrane protein 4A-like (LOC109900552), mRNA	integral component of membrane	0.00728489	0.0872508	0.637953	relaxed	relaxed_FDR
OG0014882	TRUE	Salvelinus alpinus junctophilin-2 (LOC111976619), mRNA	junctional membrane complex	0.00732539	0.0872508	0.659494	relaxed	relaxed_FDR
OG0012230	TRUE	Salvelinus alpinus zinc-binding protein A33 (LOC111965765), mRNA	protein binding	0.0073301	0.0872508	0.445023	relaxed	relaxed_FDR
OG0005703	TRUE	Salmo salar uncharacterized LOC106587654 (LOC106587654), transcript variant X1, mRNA	ubiquitin-protein transferase activity;protein ubiquitination	0.00747791	0.0886198	0.671928	relaxed	relaxed_FDR
OG0010619	FALSE	Salmo salar steroid receptor RNA activator 1-like (LOC106563733), mRNA	transcription factor complex;regulation of transcription by RNA polymerase II;nuclear receptor transcription coactivator activity;positive regulation of transcription, DNA-templated	0.00771402	0.0900966	0.126796	relaxed	relaxed_FDR
OG0009646	TRUE	Salvelinus alpinus uncharacterized LOC111959190 (LOC111959190), transcript variant X1, mRNA		0.00772557	0.0900966	0.513985	relaxed	relaxed_FDR
OG0003622	TRUE	Salmo salar ornithine decarboxylase 1-like (LOC106611136), mRNA	catalytic activity;polyamine biosynthetic process	0.0080344	0.0923785	0.369426	relaxed	relaxed_FDR
OG0005292	TRUE	Salmo salar glycine dehydrogenase (decarboxylating), mitochondrial-like (LOC106585394), mRNA	glycine dehydrogenase (decarboxylating) activity;glycine catabolic process;L-serine metabolic process;threonine metabolic process;lyase activity;oxidation-reduction process	0.00844502	0.0959163	0.232238	relaxed	relaxed_FDR
OG0011995	TRUE	Salvelinus alpinus F-BAR domain only protein 1 (LOC111975867), transcript variant X2, mRNA	clathrin-dependent endocytosis	0.00871545	0.098532	0.620751	relaxed	relaxed_FDR
OG0013392	TRUE	Salmo salar coiled-coil domain-containing protein 51-like (LOC106583718), transcript variant X2, mRNA		0.00896397	0.0996734	0.668358	relaxed	relaxed_FDR
OG0007226	TRUE	Salmo salar acidic fibroblast growth factor intracellular-binding protein-like (LOC106604715), mRNA	fibroblast growth factor binding	0.0093679	0.10258	0.459197	relaxed	relaxed_nocorr
OG0000943	TRUE	Salmo salar mothers against decapentaplegic homolog 2 (LOC106585370), transcript variant X1, mRNA	DNA-binding transcription factor activity;protein binding;transcription factor complex;regulation of transcription, DNA-templated;transforming growth factor beta receptor signaling pathway;regulation of transcription, DNA-templated	0.00939551	0.10258	0.609177	relaxed	relaxed_nocorr
OG0004258	TRUE	Salmo salar Heparan sulfate 2-O-sulfotransferase 1 (hs2st), transcript variant X1, mRNA	sulfotransferase activity;integral component of membrane	0.0094152	0.10258	0.452133	relaxed	relaxed_nocorr
OG0005865	TRUE	Salmo salar metaxin 1 (mtx1), transcript variant X1, mRNA	mitochondrial sorting and assembly machinery complex	0.00951707	0.10301	0.386104	relaxed	relaxed_nocorr
OG0007550	TRUE	Salmo salar probable fructose-2,6-bisphosphatase TIGAR A (LOC106561357), transcript variant X1, mRNA		0.00957237	0.103046	0.430796	relaxed	relaxed_nocorr
OG0007124	TRUE	Salmo salar solute carrier family 25 member 40-like (LOC106576048), transcript variant X1, mRNA	transmembrane transporter activity;transmembrane transport	0.00961839	0.103131	0.365682	relaxed	relaxed_nocorr
OG0005341	TRUE	Salvelinus alpinus spindle and kinetochore-associated protein 2 (LOC111981686), mRNA	condensed chromosome outer kinetochore;spindle microtubule;chromosome segregation;microtubule binding;tubulin complex;cell division	0.0097515	0.103646	0.247807	relaxed	relaxed_nocorr
OG0006124	TRUE	Salmo salar carboxy-terminal domain RNA polymerase II polypeptide A small phosphatase 1-like (LOC106586063), transcript variant X1, mRNA	regulation of transcription by RNA polymerase II;protein dephosphorylation;protein serine/threonine phosphatase complex;RNA polymerase II CTD heptapeptide repeat phosphatase activity	0.00978151	0.103646	0.667878	relaxed	relaxed_nocorr
OG0004300	TRUE	Salmo salar cyclin-dependent kinase 5 activator 1-like (LOC106579323), transcript variant X2, mRNA	protein kinase 5 complex;cyclin-dependent protein serine/threonine kinase activator activity;regulation of protein kinase activity	0.0112303	0.11494	0.631129	relaxed	relaxed_nocorr
OG0017627	FALSE	Salmo salar CMRF35-like molecule 3 (LOC106598377), transcript variant X2, mRNA		0.0114317	0.11656	0	relaxed	relaxed_nocorr
OG0007465	TRUE	Salvelinus alpinus acidic leucine-rich nuclear phosphoprotein 32 family member B-like (LOC112077260), mRNA	protein binding	0.0116542	0.117939	0.16643	relaxed	relaxed_nocorr
OG0001783	TRUE	Salmo salar ATPase, Na+/K+ transporting, beta 3 polypeptide (atp1b3), mRNA	sodium:potassium-exchanging ATPase complex;potassium ion transport;sodium ion transport	0.0124404	0.122679	0.544368	relaxed	relaxed_nocorr
OG0006792	TRUE	Salmo salar muscle-related coiled-coil protein-like (LOC106568643), mRNA		0.0127284	0.125062	0.587631	relaxed	relaxed_nocorr
OG0013726	TRUE	Salmo salar potassium channel tetramerization domain containing 14 (kctd14), transcript variant X3, mRNA	protein binding;protein homooligomerization	0.0131359	0.127216	0.123139	relaxed	relaxed_nocorr
OG0004587	TRUE	Salmo salar dynein, cytoplasmic 1, heavy chain 1 (dync1h1), transcript variant X1, mRNA	microtubule motor activity;ATP binding;microtubule;microtubule-based movement;dynein complex	0.0132591	0.12795	0.895107	relaxed	relaxed_nocorr
OG0004167	TRUE	Salmo salar ELMO domain-containing protein 2-like (LOC106610253), mRNA	GTPase activator activity;positive regulation of GTPase activity	0.0135284	0.129165	0.550934	relaxed	relaxed_nocorr
OG0002210	TRUE	Salmo salar hippocampus abundant transcript 1 protein-like (LOC106569615), mRNA	transporter activity;integral component of membrane;transmembrane transport	0.0137444	0.129851	0.418961	relaxed	relaxed_nocorr
OG0012129	TRUE	Salmo salar RNA 3'-terminal phosphate cyclase (LOC100195223), mRNA	RNA-3'-phosphate cyclase activity;RNA processing	0.0141173	0.131082	0.521711	relaxed	relaxed_nocorr
OG0003426	TRUE	Salmo salar sodium/potassium-transporting ATPase subunit beta-2-like (LOC106567875), transcript variant X1, mRNA	sodium:potassium-exchanging ATPase complex;potassium ion transport;sodium ion transport	0.0147469	0.13489	0.458267	relaxed	relaxed_nocorr
OG0007831	TRUE	Salvelinus alpinus dehydrogenase/reductase SDR family member 13 (LOC111982817), mRNA		0.0147769	0.13489	0.0410137	relaxed	relaxed_nocorr
OG0005238	FALSE	Oncorhynchus mykiss platelet glycoprotein Ib beta chain-like (LOC110536200), transcript variant X1, mRNA		0.0149978	0.135987	0.219973	relaxed	relaxed_nocorr
OG0009818	TRUE	Salmo salar regulator of chromosome condensation 1 (rcc1), mRNA		0.0150649	0.135998	0.54049	relaxed	relaxed_nocorr
OG0007816	TRUE	Salmo trutta myoblast determination protein 1c (myoD1c) mRNA, complete cds	DNA binding;nucleus;regulation of transcription, DNA-templated;muscle organ development;protein dimerization activity	0.0151391	0.135998	0.194252	relaxed	relaxed_nocorr
OG0015529	TRUE	Salmo salar WD repeat domain phosphoinositide-interacting protein 2 (LOC106592102), mRNA	autophagosome assembly;phagophore assembly site;protein binding;phosphatidylinositol-3-phosphate binding;phosphatidylinositol-3,5-bisphosphate binding	0.0152013	0.136006	0.0646183	relaxed	relaxed_nocorr
OG0000867	TRUE	Oncorhynchus tshawytscha semaphorin-5A-like (LOC112234920), transcript variant X1, mRNA	protein binding	0.0154953	0.137725	0.801491	relaxed	relaxed_nocorr
OG0003620	TRUE	Salmo salar ubiquitin-protein ligase E3A (LOC106574742), transcript variant X2, mRNA	ubiquitin-dependent protein catabolic process;ubiquitin protein ligase activity	0.0159419	0.140905	0.831906	relaxed	relaxed_nocorr
OG0006786	TRUE	Salmo salar Dihydropteridine reductase (dhpr), mRNA	oxidoreductase activity;oxidation-reduction process	0.0159964	0.140905	0.235575	relaxed	relaxed_nocorr
OG0007677	TRUE	Salmo salar olfactomedin-like 3 (olfml3), mRNA		0.0160096	0.140905	0.578094	relaxed	relaxed_nocorr
OG0005931	FALSE	Salmo salar type I inositol 1,4,5-trisphosphate 5-phosphatase-like (LOC106605012), transcript variant X2, mRNA	inositol-polyphosphate 5-phosphatase activity;phosphatidylinositol dephosphorylation	0.016795	0.146388	0	relaxed	relaxed_nocorr
OG0003392	TRUE	Salmo salar protein MB21D2-like (LOC106577696), transcript variant X2, mRNA		0.0171824	0.149283	0.484651	relaxed	relaxed_nocorr
OG0012459	TRUE	Halioglobus pacificus strain RR3-57, complete genome	uroporphyrinogen decarboxylase activity;porphyrin-containing compound biosynthetic process;chlorophyll metabolic process	0.0179494	0.153479	0.158438	relaxed	relaxed_nocorr
OG0005285	TRUE	Salvelinus alpinus glucocorticoid modulatory element binding protein 2 (gmeb2), transcript variant X1, mRNA	DNA binding;transcription coactivator activity;nucleus;transcription factor complex;positive regulation of transcription, DNA-templated	0.0180654	0.153983	0.599562	relaxed	relaxed_nocorr
OG0015365	TRUE	Salvelinus alpinus general transcription factor IIH subunit 1 (gtf2h1), transcript variant X1, mRNA	transcription factor TFIIH core complex;nucleotide-excision repair;transcription, DNA-templated	0.0181709	0.15404	0.686658	relaxed	relaxed_nocorr
OG0001833	TRUE	Salmo salar serine/threonine kinase 35 (stk35), mRNA	protein kinase activity;ATP binding;protein phosphorylation	0.0182375	0.15404	0.323098	relaxed	relaxed_nocorr
OG0011001	TRUE	Oncorhynchus kisutch IQ motif containing G (iqcg), mRNA	protein binding	0.0185394	0.154875	0.0656417	relaxed	relaxed_nocorr
OG0013343	TRUE	Salmo salar T-complex protein 11-like protein 2 (LOC106609586), transcript variant X2, mRNA		0.0191523	0.15874	0.489774	relaxed	relaxed_nocorr
OG0012278	TRUE	Salmo salar sorting nexin-8-like (LOC106607331), transcript variant X1, mRNA	phosphatidylinositol binding;retrograde transport, endosome to Golgi	0.0193785	0.160125	0.253779	relaxed	relaxed_nocorr
OG0015358	TRUE	Salmo salar selenocysteine-specific elongation factor-like (LOC106583209), transcript variant X2, mRNA	GTPase activity;GTP binding	0.0195588	0.161121	0.608814	relaxed	relaxed_nocorr
OG0003187	TRUE	Salmo salar synaptotagmin-11-like (LOC106588318), transcript variant X2, mRNA	membrane	0.0200507	0.162694	0.64765	relaxed	relaxed_nocorr
OG0006029	TRUE	Salmo salar GRAM domain-containing protein 3-like (LOC106574150), transcript variant X3, mRNA		0.0203108	0.16382	0.284303	relaxed	relaxed_nocorr
OG0002167	TRUE	Salmo salar Sequestosome-1 (sqstm), mRNA	protein binding;zinc ion binding	0.0205896	0.165574	0.190046	relaxed	relaxed_nocorr
OG0010336	TRUE	Salmo salar threonine synthase-like 2 (S. cerevisiae) (thnsl2), mRNA		0.0207184	0.166116	0.173513	relaxed	relaxed_nocorr
OG0009187	FALSE	Salmo salar protein YIPF6 (LOC106603310), mRNA	membrane	0.0209305	0.166827	2.9602e-13	relaxed	relaxed_nocorr
OG0008442	TRUE	Salmo salar uncharacterized LOC106572000 (LOC106572000), transcript variant X2, mRNA		0.0211385	0.167377	0.067878	relaxed	relaxed_nocorr
OG0006401	TRUE	Salvelinus alpinus uridine-cytidine kinase 2-B (LOC112069548), mRNA	ATP binding;CMP salvage;nucleoside kinase activity;UMP salvage	0.0212369	0.167377	0.115219	relaxed	relaxed_nocorr
OG0010241	TRUE	Salmo salar uncharacterized LOC106607261 (LOC106607261), transcript variant X2, mRNA	nucleic acid binding;Notch signaling pathway;protein ubiquitination	0.0213383	0.167377	0.570887	relaxed	relaxed_nocorr
OG0003313	TRUE	Oncorhynchus tshawytscha transmembrane protein 237A-like (LOC112239776), transcript variant X1, misc_RNA		0.0214567	0.167561	0.67547	relaxed	relaxed_nocorr
OG0017638	TRUE	Salmo salar N-acetyllactosaminide beta-1,3-N-acetylglucosaminyltransferase 2-like (LOC106613385), mRNA	protein glycosylation;galactosyltransferase activity;membrane	0.0216041	0.168226	0.339245	relaxed	relaxed_nocorr
OG0004655	TRUE	Salmo salar immunoglobulin superfamily member 21-like (LOC106572240), transcript variant X1, mRNA		0.0224606	0.171922	0.266309	relaxed	relaxed_nocorr
OG0011872	TRUE	Salmo salar vesicular integral-membrane protein VIP36-like (LOC106612240), transcript variant X1, mRNA	membrane	0.0229623	0.174531	0.495481	relaxed	relaxed_nocorr
OG0003271	TRUE	Salvelinus alpinus histone-lysine N-methyltransferase KMT5B (LOC111962386), transcript variant X3, mRNA	protein binding;histone H4-K20 trimethylation;histone methyltransferase activity (H4-K20 specific)	0.023649	0.177083	0.157178	relaxed	relaxed_nocorr
OG0006741	FALSE	Salmo salar akt interacting protein (aktip), mRNA		0.0237502	0.177274	0.256836	relaxed	relaxed_nocorr
OG0007183	TRUE	Salmo salar L-amino-acid oxidase-like (LOC106561133), transcript variant X2, mRNA	oxidoreductase activity;oxidation-reduction process	0.0239441	0.178229	0.444754	relaxed	relaxed_nocorr
OG0013471	TRUE	Salmo salar tripartite motif containing 36 (trim36), transcript variant X4, mRNA	ubiquitin-protein transferase activity;protein binding;zinc ion binding;protein ubiquitination;regulation of cell cycle	0.024423	0.181294	0.679475	relaxed	relaxed_nocorr
OG0004156	TRUE	Salmo salar vesicle transport protein SEC20-like (LOC106604293), transcript variant X2, mRNA		0.0244952	0.181332	0.600185	relaxed	relaxed_nocorr
OG0004406	FALSE	Salmo salar Mannose-6-phosphate receptor-binding protein 1 (m6pbp), mRNA		0.0246619	0.181929	0.329054	relaxed	relaxed_nocorr
OG0000585	TRUE	Salmo salar dynamin 1-like (dnm1l), mRNA	GTPase activity;GTP binding	0.0247106	0.181929	0.710207	relaxed	relaxed_nocorr
OG0016618	TRUE	Salmo salar 2,5-diketo-D-gluconic acid reductase A (dkga), transcript variant X1, mRNA	oxidoreductase activity;oxidation-reduction process	0.0250046	0.183593	0.184112	relaxed	relaxed_nocorr
OG0015301	TRUE	Salmo salar programmed cell death 1 ligand 1-like (LOC106588224), mRNA		0.0251194	0.183937	0.505708	relaxed	relaxed_nocorr
OG0017030	TRUE	Salmo salar tripartite motif-containing protein 14-like (LOC106561728), transcript variant X2, mRNA	protein binding;zinc ion binding	0.0257065	0.187542	0.274644	relaxed	relaxed_nocorr
OG0003054	TRUE	TPA_exp: Salmo salar claudin 7 mRNA, complete cds	structural molecule activity;plasma membrane;bicellular tight junction;integral component of membrane	0.0259914	0.18845	0.523665	relaxed	relaxed_nocorr
OG0007493	FALSE	Salmo salar zinc finger protein 503-like (LOC106611732), mRNA	nucleic acid binding	0.0262584	0.18845	0.686466	relaxed	relaxed_nocorr
OG0007948	TRUE	Salmo salar aminoacyl tRNA synthase complex-interacting multifunctional protein 1-like (LOC106578225), mRNA	tRNA binding	0.0263146	0.18845	0.232295	relaxed	relaxed_nocorr
OG0001796	TRUE	Salmo salar regulator of G-protein signaling 7-like (LOC106577065), transcript variant X2, mRNA	G protein-coupled receptor signaling pathway;intracellular signal transduction	0.0263635	0.18845	0.741249	relaxed	relaxed_nocorr
OG0006649	TRUE	Oncorhynchus kisutch gamma-sarcoglycan-like (LOC109905786), transcript variant X1, mRNA	sarcoglycan complex;integral component of membrane	0.0265398	0.188663	0.598656	relaxed	relaxed_nocorr
OG0015761	TRUE	Salmo salar transmembrane protein 169 (tmem169), transcript variant X11, mRNA		0.0268868	0.188663	0.367377	relaxed	relaxed_nocorr
OG0010022	TRUE	Salmo salar proline-rich nuclear receptor coactivator 1-like (LOC106571290), mRNA		0.0269115	0.188663	0	relaxed	relaxed_nocorr
OG0005921	FALSE	Salmo salar Heterogeneous nuclear ribonucleoprotein L-like (hnrll), mRNA	RNA binding;nucleus;mRNA processing	0.02694	0.188663	0.42853	relaxed	relaxed_nocorr
OG0007802	FALSE	Salmo salar EGF-like repeats and discoidin I-like domains 3 (edil3), transcript variant X1, mRNA	integrin binding;calcium ion binding;signal transduction;integrin complex	0.0269519	0.188663	0.186377	relaxed	relaxed_nocorr
OG0007615	TRUE	Salmo salar cholinesterase-like (LOC106613213), transcript variant X3, mRNA	cholinesterase activity	0.0280361	0.195366	0.389801	relaxed	relaxed_nocorr
OG0000805	TRUE	Salmo salar protein quaking-A-like (LOC106610670), transcript variant X1, mRNA	RNA binding	0.0281378	0.195366	0.503029	relaxed	relaxed_nocorr
OG0007919	TRUE	Oncorhynchus tshawytscha ER membrane protein complex subunit 10-like (LOC112226199), transcript variant X2, mRNA		0.0281987	0.195366	0.726937	relaxed	relaxed_nocorr
OG0011161	TRUE	Salmo salar cleavage and polyadenylation specific factor 4, 30kDa (cpsf4), mRNA	nucleic acid binding;zinc ion binding	0.0282793	0.195423	0.0668543	relaxed	relaxed_nocorr
OG0005105	TRUE	Salmo salar Tripartite motif-containing protein 13 (tri13), transcript variant X4, mRNA	zinc ion binding	0.0284895	0.195874	0.664571	relaxed	relaxed_nocorr
OG0003808	TRUE	Salmo salar gamma-glutamyl hydrolase-like (LOC106566184), mRNA	omega peptidase activity	0.0288029	0.196983	0.118149	relaxed	relaxed_nocorr
OG0007030	TRUE	Salmo salar ras-related protein M-Ras-like (LOC106582394), mRNA	GTPase activity;GTP binding;signal transduction;membrane	0.0288349	0.196983	0.0234157	relaxed	relaxed_nocorr
OG0014594	TRUE	Salmo salar NAD-dependent protein deacetylase sirtuin-3-like (LOC106561415), mRNA	NAD+ binding	0.0289008	0.196983	0.521053	relaxed	relaxed_nocorr
OG0004511	TRUE	Salmo salar properdin-like (LOC106566833), mRNA		0.0290639	0.196983	0.706372	relaxed	relaxed_nocorr
OG0012220	TRUE	Salvelinus alpinus E3 ubiquitin-protein ligase RNF170-like (LOC112077752), transcript variant X2, mRNA	metal ion binding;ubiquitin protein ligase activity	0.0291419	0.196983	2.08083e-14	relaxed	relaxed_nocorr
OG0004906	TRUE	Salmo salar eukaryotic translation initiation factor 2A (eif2a), mRNA	translation initiation factor activity;protein binding;ribosome;regulation of translation;regulation of translational initiation	0.0297331	0.19789	0.197741	relaxed	relaxed_nocorr
OG0001624	TRUE	Oncorhynchus mykiss protein regulator of cytokinesis 1-like (LOC110526676), transcript variant X1, mRNA	microtubule bundle formation;microtubule binding;regulation of cytokinesis;tubulin complex	0.0300171	0.19789	0.561928	relaxed	relaxed_nocorr
OG0010529	TRUE	Salmo salar exocyst complex component 3-like 4 (exoc3l4), transcript variant X2, mRNA	exocyst;exocytosis	0.030077	0.19789	0.110453	relaxed	relaxed_nocorr
OG0015406	TRUE	Salmo salar E3 ubiquitin-protein ligase RFWD3-like (LOC106561004), transcript variant X4, mRNA	ubiquitin-protein transferase activity;protein binding;nucleus;protein ubiquitination;interstrand cross-link repair	0.0302867	0.19789	0.489208	relaxed	relaxed_nocorr
OG0002065	TRUE	Salmo salar 2-epi-5-epi-valiolone synthase-like (LOC106567279), mRNA		0.0303061	0.19789	0.645155	relaxed	relaxed_nocorr
OG0001457	TRUE	Salmo salar WD repeat-containing protein 37-like (LOC106578529), transcript variant X3, mRNA	protein binding	0.0309916	0.201698	0.582376	relaxed	relaxed_nocorr
OG0009196	TRUE	Salmo salar Lupus La protein homolog B (lab), mRNA	RNA binding;nucleus;RNA processing;ribonucleoprotein complex	0.0310558	0.201698	0.612004	relaxed	relaxed_nocorr
OG0004895	TRUE	Oncorhynchus tshawytscha phosphoglycolate phosphatase (pgp), mRNA	phosphatase activity	0.0311281	0.201698	0.729827	relaxed	relaxed_nocorr
OG0000626	TRUE	Salmo salar clone ssal-eve-539-071 Proteasome subunit alpha type-6 putative mRNA, complete cds	threonine-type endopeptidase activity;ubiquitin-dependent protein catabolic process;proteasome core complex, alpha-subunit complex	0.0313038	0.202351	0.678889	relaxed	relaxed_nocorr
OG0005293	TRUE	Salmo salar general transcription factor II-I repeat domain-containing protein 1-like (LOC106567554), transcript variant X2, mRNA		0.0315358	0.202868	0.769189	relaxed	relaxed_nocorr
OG0005507	TRUE	Salmo salar glycerophosphodiester phosphodiesterase 1-like (LOC106589785), mRNA	glycerol metabolic process;glycerophosphodiester phosphodiesterase activity;phospholipid catabolic process;glycerolipid metabolic process	0.0317066	0.202868	0.779358	relaxed	relaxed_nocorr
OG0010196	TRUE	Salmo salar solute carrier family 25 (carnitine/acylcarnitine translocase), member 20 (slc25a20), mRNA	transmembrane transporter activity	0.0317123	0.202868	0.501961	relaxed	relaxed_nocorr
OG0011459	FALSE	Salmo salar MORN repeat containing 3 (morn3), mRNA		0.0317309	0.202868	0.262832	relaxed	relaxed_nocorr
OG0008234	TRUE	Salmo salar ribosomal L1 domain-containing protein 1-like (LOC106609534), transcript variant X1, mRNA		0.0317591	0.202868	0.610559	relaxed	relaxed_nocorr
OG0001351	TRUE	Salmo salar protein FAM168A-like (LOC106567592), transcript variant X7, mRNA		0.0319676	0.203718	0.562839	relaxed	relaxed_nocorr
OG0007450	TRUE	Salmo salar calpain-2 catalytic subunit-like (LOC106565007), mRNA	calcium-dependent cysteine-type endopeptidase activity;calcium ion binding;intracellular;proteolysis;regulation of cytoskeleton organization	0.0325631	0.206055	0.206406	relaxed	relaxed_nocorr
OG0002959	FALSE	Salmo salar gamma-aminobutyric acid receptor subunit gamma-2 (LOC106603848), transcript variant X2, mRNA	GABA-A receptor activity;extracellular ligand-gated ion channel activity;chloride transport;gamma-aminobutyric acid signaling pathway;integral component of membrane;ion transmembrane transport	0.0328765	0.207552	0.715988	relaxed	relaxed_nocorr
OG0003464	TRUE	Salvelinus alpinus outer dense fiber protein 2 (LOC111956773), transcript variant X3, mRNA		0.0340622	0.213001	0.341774	relaxed	relaxed_nocorr
OG0003920	TRUE	Salmo salar rho GTPase-activating protein 11A-like (LOC106610844), transcript variant X3, mRNA	signal transduction	0.0343097	0.213605	0.484589	relaxed	relaxed_nocorr
OG0013448	TRUE	Salmo salar NADH dehydrogenase (ubiquinone) complex I, assembly factor 7 (ndufaf7), transcript variant X1, mRNA		0.0359812	0.218475	0.671179	relaxed	relaxed_nocorr
OG0007931	TRUE	Salmo salar galectin-8-like (LOC106574998), mRNA	carbohydrate binding	0.0365096	0.220691	0.668854	relaxed	relaxed_nocorr
OG0002085	TRUE	Salmo salar forkhead box protein F2-like (LOC106599911), mRNA	DNA-binding transcription factor activity;transcription factor complex;regulation of transcription, DNA-templated;sequence-specific DNA binding;regulation of transcription, DNA-templated	0.036904	0.222082	0.670447	relaxed	relaxed_nocorr
OG0014172	TRUE	Salvelinus alpinus kelch like family member 29 (klhl29), mRNA	protein binding	0.0374962	0.224645	0.537266	relaxed	relaxed_nocorr
OG0000836	TRUE	Salvelinus alpinus RNA-binding protein 39 (LOC111976606), transcript variant X1, mRNA	RNA binding;nucleus;mRNA processing	0.037931	0.225923	0.721636	relaxed	relaxed_nocorr
OG0011963	TRUE	Salvelinus alpinus centrosomal protein of 85 kDa-like (LOC111954269), transcript variant X1, mRNA		0.0387823	0.229346	0.736209	relaxed	relaxed_nocorr
OG0006225	TRUE	Oncorhynchus tshawytscha cyclic AMP-responsive element-binding protein 3-like protein 3-B (LOC112226639), mRNA	DNA-binding transcription factor activity;transcription factor complex;endoplasmic reticulum unfolded protein response;cAMP response element binding;regulation of transcription, DNA-templated;positive regulation of transcription by RNA polymerase II	0.0387902	0.229346	0.607834	relaxed	relaxed_nocorr
OG0008876	FALSE	Salmo salar chemokine-like receptor 1 (LOC106580387), mRNA	G protein-coupled receptor activity;G protein-coupled receptor signaling pathway;integral component of membrane	0.0391726	0.231101	0	relaxed	relaxed_nocorr
OG0005398	TRUE	Salmo salar protein Wnt-9b-like (LOC106607324), mRNA	signaling receptor binding;extracellular region;multicellular organism development;Wnt signaling pathway	0.0392729	0.231188	0.674442	relaxed	relaxed_nocorr
OG0005504	FALSE	Salmo salar translocating chain-associated membrane protein 1-like 1 (LOC106571933), mRNA	SRP-dependent cotranslational protein targeting to membrane, translocation;integral component of membrane	0.0399533	0.232785	0.209047	relaxed	relaxed_nocorr
OG0005466	TRUE	Salmo salar myostatin 1a (gdf-8), mRNA	extracellular region;growth factor activity;cell population proliferation;regulation of signaling receptor activity;growth	0.0399718	0.232785	0.592931	relaxed	relaxed_nocorr
OG0014533	TRUE	Salmo salar TP53 regulating kinase (tp53rk), mRNA	protein serine/threonine kinase activity;ATP binding;protein phosphorylation;serine family amino acid metabolic process	0.040108	0.232785	0.465685	relaxed	relaxed_nocorr
OG0012124	TRUE	Salmo salar translational activator of cytochrome c oxidase 1 (LOC106579084), transcript variant X3, mRNA		0.0401473	0.232785	0.190693	relaxed	relaxed_nocorr
OG0003925	TRUE	Salmo salar alpha-(1,3)-fucosyltransferase 9-like (LOC106609044), mRNA	protein glycosylation;fucosyltransferase activity;membrane	0.0404341	0.233946	0.0131861	relaxed	relaxed_nocorr
OG0009102	TRUE	Salmo salar raftlin family member 2 (rftn2), mRNA		0.0406491	0.234688	0.710664	relaxed	relaxed_nocorr
OG0003414	TRUE	Salvelinus alpinus linkage group 4q.1:29 C18orf25 homolog (lg4q.1:29h18orf25), transcript variant X7, mRNA		0.0409561	0.235454	0.632254	relaxed	relaxed_nocorr
OG0012312	TRUE	Salvelinus alpinus BMP and activin membrane-bound inhibitor homolog (LOC111973096), mRNA	negative regulation of transforming growth factor beta receptor signaling pathway;positive regulation of canonical Wnt signaling pathway	0.0416055	0.238679	0.486635	relaxed	relaxed_nocorr
OG0006509	FALSE	Oncorhynchus mykiss ankyrin repeat domain-containing protein 54-like (LOC110538496), mRNA	protein binding	0.0422333	0.239985	0.370177	relaxed	relaxed_nocorr
OG0003583	FALSE	Salvelinus alpinus hepatoma-derived growth factor-related protein 2 (LOC111975677), transcript variant X1, mRNA		0.0422771	0.239985	0.627019	relaxed	relaxed_nocorr
OG0009176	TRUE	Salmo salar clone ssal-rgb2-610-343 Claudin-6 putative mRNA, complete cds	structural molecule activity;plasma membrane;bicellular tight junction;integral component of membrane	0.0426758	0.24174	0.578406	relaxed	relaxed_nocorr
OG0009500	TRUE	Salmo salar B-cell linker protein-like (LOC106580424), transcript variant X3, mRNA		0.0430267	0.242651	0.450556	relaxed	relaxed_nocorr
OG0011100	TRUE	Salmo salar cdc42 effector protein 3-like (LOC106576800), transcript variant X2, mRNA		0.0434022	0.24341	0.735644	relaxed	relaxed_nocorr
OG0001515	TRUE	Salmo salar probable glutamate receptor (LOC106567361), mRNA	ionotropic glutamate receptor activity;ion transport;signal transduction;chemical synaptic transmission;membrane	0.0436784	0.244346	0.75804	relaxed	relaxed_nocorr
OG0005515	TRUE	Salmo salar adducin 3 (gamma) (add3), transcript variant X2, mRNA	cytoskeleton	0.0444284	0.247516	0.420484	relaxed	relaxed_nocorr
OG0008963	TRUE	Salmo salar uncharacterized LOC106588313 (LOC106588313), transcript variant X4, mRNA		0.0455072	0.250939	0.500252	relaxed	relaxed_nocorr
OG0006515	TRUE	Salvelinus alpinus probable E3 ubiquitin-protein ligase HECTD2 (LOC111977375), transcript variant X1, mRNA	ubiquitin-protein transferase activity;protein ubiquitination	0.0458293	0.251178	0.617005	relaxed	relaxed_nocorr
OG0015425	TRUE	Salmo salar CL012 protein (cl012), mRNA		0.0461193	0.252256	0.59782	relaxed	relaxed_nocorr
OG0016761	TRUE	Salmo salar WD repeat domain 45 (wdr45), mRNA	protein binding;autophagy	0.0466162	0.253977	0.636048	relaxed	relaxed_nocorr
OG0003244	TRUE	Salmo salar Insulin-induced gene 2 protein (insi2), mRNA	endoplasmic reticulum membrane;cholesterol metabolic process;integral component of membrane	0.046622	0.253977	0.490741	relaxed	relaxed_nocorr
OG0004733	TRUE	Salvelinus alpinus AFG1-like ATPase (LOC111968438), mRNA	ATP binding	0.0469159	0.255064	0.600869	relaxed	relaxed_nocorr
OG0014975	TRUE	Salmo salar dnaJ homolog subfamily C member 10-like (LOC106582260), mRNA	cell redox homeostasis	0.0470856	0.255472	0.275618	relaxed	relaxed_nocorr
OG0016325	TRUE	Salvelinus alpinus FAST kinase domains 2 (fastkd2), transcript variant X1, mRNA	protein kinase activity	0.0478041	0.258851	0.0678029	relaxed	relaxed_nocorr
OG0009974	TRUE	Salmo salar clone ssal-rgb2-610-340 fibronectin type-III domain-containing protein UNQ728/PRO1410 homolog precursor putative mRNA, complete cds	protein binding;integral component of membrane	0.0480536	0.259682	0.593255	relaxed	relaxed_nocorr
OG0011992	TRUE	Salmo salar draxin-A (LOC106565906), transcript variant X6, mRNA	extracellular region;axon guidance;Wnt signaling pathway	0.0484431	0.260002	0.610848	relaxed	relaxed_nocorr
OG0011420	TRUE	Salvelinus alpinus serine/threonine-protein phosphatase 5-like (LOC112073530), mRNA	phosphoprotein phosphatase activity;protein binding;protein dephosphorylation	0.0484456	0.260002	0.728327	relaxed	relaxed_nocorr
OG0010040	FALSE	Salmo salar uncharacterized LOC106581262 (LOC106581262), mRNA	integral component of membrane	0.0493122	0.263323	0.351854	relaxed	relaxed_nocorr
OG0006443	TRUE	Oncorhynchus kisutch cyclin-T2-like (LOC109888121), transcript variant X2, mRNA		0.0502235	0.266979	0.746581	relaxed	not_significant
OG0002438	TRUE	Salvelinus alpinus F-box/WD repeat-containing protein 11 (LOC111965609), transcript variant X1, mRNA	protein dimerization activity	0.0502932	0.266979	0.519409	relaxed	not_significant
OG0003578	FALSE	Salmo salar G/T mismatch-specific thymine DNA glycosylase-like (LOC106561087), transcript variant X3, mRNA	base-excision repair;DNA N-glycosylase activity	0.0507221	0.268728	0.367926	relaxed	not_significant
OG0007985	TRUE	Salmo salar coiled-coil domain containing 64 (ccdc64), transcript variant X3, mRNA		0.0509558	0.269438	1.33034	intensified	not_significant
OG0006329	FALSE	Salvelinus alpinus gonadotropin-releasing hormone II receptor-like (LOC111956046), mRNA	G protein-coupled receptor activity;G protein-coupled receptor signaling pathway, coupled to cyclic nucleotide second messenger;integral component of membrane;protein-hormone receptor activity	0.0512134	0.270271	1.84418	intensified	not_significant
OG0007704	TRUE	Salmo salar RIC8 guanine nucleotide exchange factor A (ric8a), transcript variant X1, mRNA		0.0517262	0.271636	0.751654	relaxed	not_significant
OG0002508	TRUE	Salvelinus alpinus nuclear factor NF-kappa-B p100 subunit-like (LOC112080801), transcript variant X2, mRNA	DNA binding;DNA-binding transcription factor activity;protein binding;nucleus;transcription factor complex;cytoplasm;regulation of transcription, DNA-templated;signal transduction;regulation of transcription, DNA-templated	0.0517702	0.271636	1.43939	intensified	not_significant
OG0007193	TRUE	Salmo salar transcription factor SOX-4-like (LOC106589061), mRNA		0.0518069	0.271636	0.61668	relaxed	not_significant
OG0007368	TRUE	Salmo salar hepatocyte nuclear factor 4, gamma (hnf4g), transcript variant X1, mRNA	DNA-binding transcription factor activity;steroid hormone receptor activity;nucleus;transcription factor complex;regulation of transcription, DNA-templated;signal transduction;zinc ion binding;sequence-specific DNA binding;regulation of transcription, DNA-templated	0.0518742	0.271636	1.46005	intensified	not_significant
OG0010177	TRUE	Oncorhynchus kisutch derlin 1 (derl1), mRNA		0.0521426	0.272176	5.39309	intensified	not_significant
OG0004496	TRUE	Salvelinus alpinus major vault protein (LOC111971443), transcript variant X5, mRNA	protein binding;heparin binding;transition metal ion binding	0.0522113	0.272176	0.768453	relaxed	not_significant
OG0003677	TRUE	Salmo salar RuvB-like 1 (ruvb1), mRNA	ATP binding;replication fork;Ino80 complex;NuA4 histone acetyltransferase complex;ATP-dependent 5'-3' DNA helicase activity;R2TP complex	0.0522795	0.272176	1.32574	intensified	not_significant
OG0006785	TRUE	Salvelinus alpinus serine/threonine-protein kinase receptor R3 (LOC111976648), transcript variant X2, mRNA	transmembrane receptor protein serine/threonine kinase activity;ATP binding;protein phosphorylation;transmembrane receptor protein serine/threonine kinase signaling pathway;serine family amino acid metabolic process;membrane	0.0525039	0.272818	1.24499	intensified	not_significant
OG0007024	TRUE	Salmo salar regulator of G-protein signalling 14 (rgs14), transcript variant X6, mRNA	G-protein alpha-subunit binding;GDP-dissociation inhibitor activity;GTPase activator activity;spindle organization;microtubule binding;intracellular signal transduction;tubulin complex;cell division	0.0530108	0.2745	1.91396	intensified	not_significant
OG0010805	TRUE	Salmo salar TM2 domain containing 3 (tm2d3), mRNA	integral component of membrane	0.0530307	0.2745	0.0771537	relaxed	not_significant
OG0002609	TRUE	Salmo salar internexin neuronal intermediate filament protein, alpha (ina), mRNA	structural molecule activity;intermediate filament	0.0533197	0.275311	2.74798	intensified	not_significant
OG0010243	TRUE	Salmo salar CDC45-related protein (cc45l), mRNA	DNA replication initiation	0.0533913	0.275311	0.710322	relaxed	not_significant
OG0001509	TRUE	Salmo salar secreted frizzled-related protein 1-like (LOC106585130), mRNA	protein binding	0.0538914	0.276959	2.40671	intensified	not_significant
OG0003761	TRUE	Salmo salar mast cell protease 1A-like (LOC106586879), mRNA	serine-type endopeptidase activity;proteolysis	0.0541115	0.276959	1.40618	intensified	not_significant
OG0008309	TRUE	Oncorhynchus mykiss HMG domain-containing protein 4-like (LOC110485520), transcript variant X3, mRNA		0.0541663	0.276959	3.90134	intensified	not_significant
OG0006794	TRUE	Salvelinus alpinus transmembrane protein 33 (LOC111965849), mRNA	integral component of membrane	0.0542862	0.276959	0.646661	relaxed	not_significant
OG0005436	TRUE	Salmo salar limb region 1 homolog-like protein (LOC106565532), mRNA		0.0542953	0.276959	0.753433	relaxed	not_significant
OG0016328	TRUE	Salvelinus alpinus HEAT repeat containing 1 (heatr1), transcript variant X3, mRNA		0.0544031	0.276959	0.587924	relaxed	not_significant
OG0008244	TRUE	Salmo salar propionyl-CoA carboxylase beta chain, mitochondrial-like (LOC106574468), mRNA	ligase activity	0.0544284	0.276959	7.44709	intensified	not_significant
OG0011038	TRUE	Salmo salar cytochrome b-245 heavy chain-like (LOC106611713), mRNA	membrane;superoxide-generating NADPH oxidase activity;superoxide anion generation;oxidation-reduction process	0.0548104	0.278379	0.0667386	relaxed	not_significant
OG0015277	FALSE	Oncorhynchus tshawytscha GRB2-associated-binding protein 3-like (LOC112259087) mRNA		0.0551892	0.279777	4.71527	intensified	not_significant
OG0005700	TRUE	Salmo salar transmembrane 7 superfamily member 3-like (LOC106609510), transcript variant X1, mRNA		0.0553812	0.27987	3.10984	intensified	not_significant
OG0010228	TRUE	Salvelinus alpinus zinc finger FYVE-type containing 1 (zfyve1), transcript variant X3, mRNA	GTPase activity;GTP binding;zinc ion binding	0.0554809	0.27987	0.349921	relaxed	not_significant
OG0012979	FALSE	Salmo salar zic family member 4 (zic4), mRNA	nucleic acid binding	0.0555182	0.27987	1.54425	intensified	not_significant
OG0002280	TRUE	Salmo salar protein fem-1 homolog B-like (LOC106573030), mRNA	protein binding	0.0562667	0.282876	14.9104	intensified	not_significant
OG0002777	TRUE	Salvelinus alpinus minor histocompatibility antigen H13 (LOC111976660), transcript variant X2, mRNA	aspartic-type endopeptidase activity;integral component of membrane	0.056324	0.282876	1.67704	intensified	not_significant
OG0011230	TRUE	Salmo salar rho GTPase-activating protein 8-like (LOC106595231), mRNA	signal transduction	0.0565027	0.283213	0.601602	relaxed	not_significant
OG0004407	TRUE	Salmo salar eukaryotic translation initiation factor 2-alpha kinase 1 (LOC100195543), transcript variant X1, mRNA	protein kinase activity;ATP binding;protein phosphorylation	0.0566006	0.283213	1.40496	intensified	not_significant
OG0004091	FALSE	Salmo salar rhotekin-like (LOC106580158), transcript variant X1, mRNA	Rho protein signal transduction;GTP-Rho binding;septin cytoskeleton organization	0.0567242	0.283306	0.71691	relaxed	not_significant
OG0010260	TRUE	Salmo salar NAD synthetase 1 (nadsyn1), transcript variant X1, mRNA	NAD+ synthase (glutamine-hydrolyzing) activity;ATP binding;NAD biosynthetic process;nicotinate nucleotide metabolic process	0.0569129	0.283724	0.401262	relaxed	not_significant
OG0006693	TRUE	Salmo salar clathrin interactor 1-like (LOC106604281), mRNA	Golgi apparatus;membrane;vesicle-mediated transport	0.0572715	0.284958	1.56992	intensified	not_significant
OG0008313	FALSE	Salmo salar sushi, nidogen and EGF-like domains 1 (sned1) mRNA	calcium ion binding;protein binding	0.0573712	0.284958	6.15793	intensified	not_significant
OG0006121	TRUE	Salmo salar mitochondrial ribosomal protein S27 (mrps27), mRNA	protein binding	0.057871	0.286058	0.750799	relaxed	not_significant
OG0011446	TRUE	Salmo salar THUMP domain-containing protein 3 (thum3), mRNA	RNA binding	0.0579674	0.286058	3.66536	intensified	not_significant
OG0007349	TRUE	Salmo salar TLR8-like (LOC100302030), mRNA	MyD88-dependent toll-like receptor signaling pathway;DNA binding;RNA binding;transmembrane signaling receptor activity;protein binding;inflammatory response;integral component of membrane;toll-like receptor 8 signaling pathway;regulation of cytokine secretion;defense response to virus	0.0579918	0.286058	0.583939	relaxed	not_significant
OG0003141	TRUE	Salvelinus alpinus UBX domain-containing protein 4 (LOC111976491), transcript variant X3, mRNA	protein binding	0.0580592	0.286058	0.580523	relaxed	not_significant
OG0011929	TRUE	Salmo salar papillary renal cell carcinoma (translocation-associated) (prcc), mRNA		0.0581221	0.286058	0.704991	relaxed	not_significant
OG0015364	TRUE	Salmo salar zinc finger and SCAN domain-containing protein 23-like (LOC106568641), mRNA	nucleic acid binding	0.0592719	0.291069	0.541193	relaxed	not_significant
OG0007025	FALSE	Salmo salar CTD small phosphatase-like protein 2 (LOC106613648), transcript variant X2, mRNA		0.0593558	0.291069	1.68001	intensified	not_significant
OG0015164	FALSE	Oncorhynchus mykiss ubiquitin domain-containing protein UBFD1-like (LOC110486317), transcript variant X2, mRNA	protein binding	0.0596654	0.292058	0.373016	relaxed	not_significant
OG0002999	TRUE	Salmo salar tyrosine-protein kinase Lyn-like (LOC106569254), mRNA	protein tyrosine kinase activity;protein binding;ATP binding;protein phosphorylation	0.0599525	0.292933	0.745509	relaxed	not_significant
OG0012403	TRUE	Salmo salar abhydrolase domain-containing protein 15-like (LOC106612842), mRNA		0.0602706	0.29356	0.511863	relaxed	not_significant
OG0010392	TRUE	Salmo salar aurora kinase B-like (LOC106561604), mRNA	protein kinase activity;ATP binding;protein phosphorylation	0.0603498	0.29356	5.99128	intensified	not_significant
OG0003303	TRUE	Salmo salar lipoprotein lipase-like (LOC106569629), mRNA	lipoprotein lipase activity;protein binding;lipid catabolic process;glycerolipid metabolic process	0.0604148	0.29356	1.28173	intensified	not_significant
OG0008688	TRUE	Oncorhynchus kisutch ectopic P-granules autophagy protein 5 homolog (epg5), transcript variant X3, mRNA	autophagy	0.0605491	0.29356	0.876885	relaxed	not_significant
OG0002248	TRUE	Salmo salar Krueppel-like factor 6 (LOC100196412), mRNA	nucleic acid binding	0.0606241	0.29356	9.02501	intensified	not_significant
OG0004608	TRUE	Salmo salar transportin 3 (tnpo3), transcript variant X3, mRNA		0.0611186	0.295425	0.815359	relaxed	not_significant
OG0004646	TRUE	Salmo salar protocadherin-19-like (LOC106604451), transcript variant X2, mRNA	calcium ion binding;homophilic cell adhesion via plasma membrane adhesion molecules;brain development;membrane	0.0616099	0.296658	1.36145	intensified	not_significant
OG0005511	TRUE	Salmo salar splicing factor 3a, subunit 2 (sf3a2), mRNA	nucleic acid binding;nucleus;zinc ion binding	0.0616379	0.296658	0.598717	relaxed	not_significant
OG0009859	TRUE	Oncorhynchus tshawytscha TSC22 domain family protein 1-like (LOC112222550), mRNA	DNA-binding transcription factor activity;transcription factor complex;regulation of transcription, DNA-templated;regulation of transcription, DNA-templated	0.0617031	0.296658	1.4904	intensified	not_significant
OG0008029	TRUE	Salmo salar filamin-interacting protein FAM101A-like (LOC106585519), transcript variant X4, mRNA	filamin binding;regulation of chondrocyte development;actin filament bundle organization	0.0618363	0.29677	44.9906	intensified	not_significant
OG0005601	TRUE	Salmo salar insulin-like growth factor binding protein 3 paralog B1 (igfbp-3b1), mRNA	regulation of cell growth;insulin-like growth factor binding;insulin-like growth factor binding protein complex	0.0622457	0.298205	1.52454	intensified	not_significant
OG0000881	TRUE	Salmo salar cadherin-2-like (LOC106599706), mRNA	calcium ion binding;homophilic cell adhesion via plasma membrane adhesion molecules;regulation of signal transduction;membrane	0.0624311	0.298468	0.834394	relaxed	not_significant
OG0012137	TRUE	Salmo salar spermine oxidase-like (LOC106602764), mRNA	oxidoreductase activity;oxidation-reduction process	0.0625214	0.298468	3.15801	intensified	not_significant
OG0004275	TRUE	Salvelinus alpinus trifunctional enzyme subunit alpha, mitochondrial-like (LOC112071018), mRNA	3-hydroxyacyl-CoA dehydrogenase activity;enoyl-CoA hydratase activity;isoleucine catabolic process;leucine catabolic process;lysine catabolic process;tryptophan metabolic process;valine catabolic process;fatty acid biosynthetic process;fatty acid beta-oxidation;mitochondrial fatty acid beta-oxidation multienzyme complex;benzoate metabolic process;beta-alanine metabolic process;limonene catabolic …	0.0626883	0.298737	5.49417	intensified	not_significant
OG0008655	FALSE	Salmo salar dnaJ homolog subfamily B member 9-like (LOC106609232), mRNA		0.0628452	0.298957	2.85092	intensified	not_significant
OG0013481	TRUE	Salvelinus alpinus Sp1 transcription factor (sp1), transcript variant X2, mRNA	DNA-binding transcription factor activity;nucleus;transcription factor complex;regulation of transcription by RNA polymerase II;regulation of transcription, DNA-templated	0.0631407	0.299835	2.17248	intensified	not_significant
OG0004840	TRUE	Salmo salar WEE1 homolog (S. pombe) (wee1), transcript variant X1, mRNA	mitotic cell cycle;magnesium ion binding;non-membrane spanning protein tyrosine kinase activity;ATP binding;nucleus;protein phosphorylation	0.0633612	0.299979	0.551242	relaxed	not_significant
OG0010055	FALSE	Salmo salar PI-PLC X domain-containing protein 3-like (LOC106578441), mRNA	lipid metabolic process;phosphoric diester hydrolase activity	0.063393	0.299979	0.594719	relaxed	not_significant
OG0008113	FALSE	Salmo salar immediate early response gene 5 protein-like (LOC106613579), mRNA		0.0638615	0.301668	0.637154	relaxed	not_significant
OG0014192	TRUE	Salvelinus alpinus glycosyltransferase like domain containing 1 (gtdc1), transcript variant X1, mRNA		0.0645828	0.30395	0.16952	relaxed	not_significant
OG0013424	TRUE	Salmo salar inhibitor of nuclear factor kappa-B kinase-interacting protein-like (LOC106576370), transcript variant X1, mRNA		0.0646138	0.30395	0.533961	relaxed	not_significant
OG0017641	TRUE	Salmo salar peroxisomal biogenesis factor 3 (pex3), mRNA	integral component of peroxisomal membrane;peroxisome organization	0.0646822	0.30395	0.323307	relaxed	not_significant
OG0007949	TRUE	Salvelinus alpinus protein C-ets-2-like (LOC112068604), transcript variant X1, mRNA	DNA-binding transcription factor activity;transcription factor complex;regulation of transcription, DNA-templated;sequence-specific DNA binding;regulation of transcription, DNA-templated	0.0651979	0.305841	5.14432	intensified	not_significant
OG0006037	TRUE	Salmo salar sterol carrier protein 2 (scp2), transcript variant X1, mRNA	transferase activity, transferring acyl groups other than amino-acyl groups	0.0656935	0.307165	0.751289	relaxed	not_significant
OG0015436	TRUE	Salmo salar ubiquinol-cytochrome-c reductase complex assembly factor 1 (LOC106582647), mRNA		0.0657074	0.307165	0.494831	relaxed	not_significant
OG0004770	TRUE	Salmo salar aconitase 1 (aco1), mRNA	aconitate hydratase activity;cytoplasm;cellular iron ion homeostasis;response to iron(II) ion;reductive tricarboxylic acid cycle;glyoxylate metabolic process;4 iron, 4 sulfur cluster binding	0.0660262	0.308122	0.628307	relaxed	not_significant
OG0002593	TRUE	Salmo salar clone ssal-rgf-535-124 RNA-binding protein with multiple splicing putative mRNA, complete cds	RNA binding	0.0664718	0.309204	0.493738	relaxed	not_significant
OG0008543	TRUE	Salmo salar ectonucleotide pyrophosphatase/phosphodiesterase family member 3-like (LOC106571209), mRNA	nucleic acid binding;hydrolase activity;metal ion binding	0.0666107	0.309204	1.13603e-09	relaxed	not_significant
OG0013522	TRUE	Salmo salar non-specific cytotoxic cell receptor protein-1 (nccrp-1), mRNA		0.0666278	0.309204	1.01593e-11	relaxed	not_significant
OG0006664	TRUE	Salmo salar tetraspanin-12-like (LOC106576173), transcript variant X3, mRNA	integral component of membrane	0.0667863	0.309204	2.62966	intensified	not_significant
OG0006834	TRUE	Salmo salar homeobox protein Mohawk-like (LOC106590023), transcript variant X3, mRNA	DNA binding;regulation of transcription, DNA-templated	0.0668302	0.309204	1.66736	intensified	not_significant
OG0003948	TRUE	Salmo salar autophagy-related protein 13 (LOC100380690), transcript variant X2, mRNA	autophagosome assembly;Atg1/ULK1 kinase complex	0.0672484	0.310607	1.54733	intensified	not_significant
OG0009119	TRUE	Salmo salar protein mab-21-like 1 (LOC106612895), mRNA		0.0675645	0.311535	7.12067	intensified	not_significant
OG0010899	TRUE	Salmo salar 39S ribosomal protein L2, mitochondrial-like (LOC106592206), mRNA	structural constituent of ribosome;ribosome;translation;ribosome biogenesis	0.0679185	0.312633	0.240971	relaxed	not_significant
OG0002826	TRUE	Oncorhynchus tshawytscha Yip1 domain family member 5 (yipf5), mRNA	membrane	0.0681906	0.313352	0.343501	relaxed	not_significant
OG0008733	FALSE	Salmo salar transforming growth factor beta-1-like (LOC106613337), transcript variant X1, mRNA	transforming growth factor beta receptor binding;extracellular space;signal transduction;growth factor activity;cell population proliferation;cell growth	0.0692641	0.31752	2.06257	intensified	not_significant
OG0002374	TRUE	Salmo salar Lamina-associated polypeptide 2, isoforms beta/gamma (lap2b), mRNA	DNA binding	0.069362	0.31752	0.725465	relaxed	not_significant
OG0004521	TRUE	Salmo salar b(0,+)-type amino acid transporter 1-like (LOC106611123), transcript variant X1, mRNA	membrane;transmembrane transporter activity;transmembrane transport	0.0696668	0.31752	3.18594	intensified	not_significant
OG0016583	TRUE	Oncorhynchus kisutch TNF receptor associated protein 1 (trap1), mRNA	ATP binding;protein folding;unfolded protein binding	0.0696705	0.31752	0.644884	relaxed	not_significant
OG0006322	TRUE	Salmo salar thioredoxin reductase 1, cytoplasmic-like (LOC106583642), mRNA	thioredoxin-disulfide reductase activity;obsolete electron transport;pyrimidine nucleobase metabolic process;electron transfer activity;protein disulfide oxidoreductase activity;cell redox homeostasis;flavin adenine dinucleotide binding;oxidation-reduction process	0.0696852	0.31752	0.806484	relaxed	not_significant
OG0009560	TRUE	Salmo salar squalene monooxygenase-like (LOC106579093), mRNA	squalene monooxygenase activity;integral component of membrane;terpenoid biosynthetic process;sterol biosynthetic process;flavin adenine dinucleotide binding;oxidation-reduction process	0.0700361	0.318378	2.49541	intensified	not_significant
OG0004271	TRUE	Salvelinus alpinus bcl-2-related ovarian killer protein homolog A (LOC111979681), transcript variant X3, mRNA	regulation of apoptotic process	0.070109	0.318378	1.44769	intensified	not_significant
OG0011659	TRUE	Salmo salar annexin A2-like (LOC106580392), mRNA	calcium ion binding;calcium-dependent phospholipid binding	0.0707306	0.31997	3.9687	intensified	not_significant
OG0014366	FALSE	Salmo salar E3 ubiquitin-protein ligase RNF168-like (LOC106580664), mRNA	ubiquitin-protein transferase activity;double-strand break repair;protein ubiquitination	0.0707617	0.31997	2.18181	intensified	not_significant
OG0012552	TRUE	Salmo salar protein EVI2B-like (LOC106613085), mRNA		0.070815	0.31997	1.71857	intensified	not_significant
OG0017183	TRUE	Oncorhynchus tshawytscha component of oligomeric golgi complex 6 (cog6), mRNA	intra-Golgi vesicle-mediated transport;Golgi transport complex	0.0710606	0.320544	7.34923	intensified	not_significant
OG0006147	TRUE	Salvelinus alpinus membrane progestin receptor alpha-B (LOC111955954), transcript variant X1, mRNA	integral component of membrane	0.0713714	0.320886	0.540423	relaxed	not_significant
OG0008092	TRUE	Salmo salar transcription factor jun-D-like (LOC106613630), transcript variant X1, mRNA	DNA binding;DNA-binding transcription factor activity;nucleus;transcription factor complex;regulation of transcription by RNA polymerase II;regulation of transcription, DNA-templated	0.071374	0.320886	5.8407	intensified	not_significant
OG0010117	TRUE	Salmo salar proteinase-activated receptor 4-like (LOC106604564), mRNA	G protein-coupled receptor signaling pathway, coupled to cyclic nucleotide second messenger;blood coagulation;thrombin-activated receptor activity;integral component of membrane;thrombin-activated receptor signaling pathway	0.0721363	0.323473	0.28266	relaxed	not_significant
OG0002332	TRUE	Salmo salar alpha-(1,3)-fucosyltransferase 9-like (LOC106608180), mRNA	protein glycosylation;fucosyltransferase activity;membrane	0.0721887	0.323473	0.744799	relaxed	not_significant
OG0007321	TRUE	Salmo salar uncharacterized LOC106613620 (LOC106613620), mRNA		0.0725494	0.324551	2.13308	intensified	not_significant
OG0002466	TRUE	Salmo salar vacuolar protein sorting 13 homolog C (S. cerevisiae) (vps13c), mRNA		0.0727672	0.324987	0.793677	relaxed	not_significant
OG0006446	TRUE	Salmo salar B-cell lymphoma/leukemia 10-like (LOC106569306), mRNA	regulation of apoptotic process;positive regulation of NF-kappaB transcription factor activity	0.0730451	0.325484	0.369955	relaxed	not_significant
OG0010830	TRUE	Salvelinus alpinus growth/differentiation factor 10 (LOC111978557), mRNA	signal transduction;growth factor activity;cell population proliferation;growth	0.0731196	0.325484	2.48384	intensified	not_significant
OG0005124	TRUE	Salmo salar Integrin beta-2 (itb2), mRNA	cell-matrix adhesion;integrin-mediated signaling pathway;integrin complex;signaling receptor activity	0.0733224	0.325851	0.815806	relaxed	not_significant
OG0006394	TRUE	Salmo salar clone ssal-eve-501-347 PDZ and LIM domain protein 1 putative mRNA, complete cds	protein binding;cytoskeleton;metal ion binding	0.0734795	0.326012	0.672856	relaxed	not_significant
OG0005236	TRUE	Salmo salar AF4/FMR2 family member 4-like (LOC106603851), transcript variant X2, mRNA		0.0737575	0.326709	1.23493	intensified	not_significant
OG0011949	TRUE	Salmo salar Fanconi anemia, complementation group G (fancg), transcript variant X2, mRNA	protein binding;interstrand cross-link repair;Fanconi anaemia nuclear complex	0.0744492	0.327245	2.48507	intensified	not_significant
OG0011733	FALSE	Salmo salar cholesterol 7-alpha-monooxygenase-like (LOC106599162), mRNA	iron ion binding;bile acid biosynthetic process;cholesterol catabolic process;cholesterol 7-alpha-monooxygenase activity;heme binding;cholesterol homeostasis;oxidation-reduction process;cellular response to glucose stimulus	0.074509	0.327245	0.409486	relaxed	not_significant
OG0015727	FALSE	Oncorhynchus tshawytscha coiled-coil domain containing 13 (ccdc13), mRNA		0.0745107	0.327245	1.09388e-11	relaxed	not_significant
OG0001802	TRUE	Salvelinus alpinus beta-adducin (LOC111974645), transcript variant X3, mRNA	cytoskeleton	0.0746763	0.327245	8.51335	intensified	not_significant
OG0015627	TRUE	Oncorhynchus mykiss centromere protein Q (cenpq), mRNA		0.0746982	0.327245	0	relaxed	not_significant
OG0001778	TRUE	Salvelinus alpinus homocysteine-responsive endoplasmic reticulum-resident ubiquitin-like domain member 2 protein (LOC111959058), transcript variant X1, mRNA	protein binding	0.0747045	0.327245	1.45797	intensified	not_significant
OG0009388	TRUE	Salmo salar Programmed cell death 1 ligand 1 (pdl1), transcript variant X2, mRNA		0.0747262	0.327245	1.58583	intensified	not_significant
OG0009522	TRUE	Oncorhynchus tshawytscha probable E3 ubiquitin-protein ligase HECTD4 (LOC112245934), transcript variant X2, misc_RNA	ubiquitin-protein transferase activity;protein ubiquitination	0.0749646	0.327758	0.861117	relaxed	not_significant
OG0005075	TRUE	Salmo salar CUE domain-containing protein 1-like (LOC106581252), transcript variant X8, mRNA	protein binding	0.0752224	0.327954	1.34906	intensified	not_significant
OG0003472	TRUE	Salmo salar out at first protein homolog (LOC106567567), transcript variant X4, mRNA		0.0752522	0.327954	5.8688	intensified	not_significant
OG0009530	TRUE	Salmo salar protein FAM118B-like (LOC106612962), transcript variant X2, mRNA	Cajal body organization	0.0755555	0.328746	16.1713	intensified	not_significant
OG0005065	TRUE	Salmo salar phosphatidylinositide phosphatase SAC1-B-like (LOC106589044), mRNA	phosphoric ester hydrolase activity	0.075796	0.32885	5.76257	intensified	not_significant
OG0015508	TRUE	Salmo salar Meckel syndrome, type 1 (mks1), mRNA		0.075823	0.32885	2.00464	intensified	not_significant
OG0012506	TRUE	Salmo salar coiled-coil domain-containing protein 138-like (LOC106586512), mRNA		0.0760521	0.329315	2.28577	intensified	not_significant
OG0006084	FALSE	Salmo salar atypical kinase ADCK3, mitochondrial-like (LOC106571434), transcript variant X3, mRNA	mitochondrion;ubiquinone biosynthetic process	0.0761879	0.329376	0.351991	relaxed	not_significant
OG0009541	TRUE	Salmo salar anaphase-promoting complex subunit 2-like (LOC106566731), mRNA	ubiquitin-dependent protein catabolic process;ubiquitin protein ligase binding	0.0766424	0.330811	0.632366	relaxed	not_significant
OG0002570	FALSE	Salmo salar PTB domain-containing engulfment adapter protein 1 (LOC106581930), transcript variant X9, mRNA	protein binding	0.0771042	0.332274	1.53975	intensified	not_significant
OG0012057	FALSE	Salmo salar clone ssal-rgf-528-103 Branched-chain-amino-acid aminotransferase, cytosolic putative mRNA, complete cds	branched-chain amino acid biosynthetic process;L-leucine transaminase activity;L-valine transaminase activity;L-isoleucine transaminase activity	0.0773663	0.332872	1.67622	intensified	not_significant
OG0009131	FALSE	Salvelinus alpinus ARFGEF family member 3 (arfgef3), transcript variant X2, mRNA	ARF guanyl-nucleotide exchange factor activity;regulation of ARF protein signal transduction;regulation of GTPase activity	0.0776727	0.33327	0.830013	relaxed	not_significant
OG0004211	FALSE	Salmo salar collagen alpha-1(X) chain-like (LOC106561895), mRNA	protein binding	0.0777055	0.33327	0.708487	relaxed	not_significant
OG0006193	TRUE	Salmo salar G-protein-signaling modulator 1-like (LOC106581964), mRNA	protein binding;GTPase regulator activity	0.0779251	0.333682	0.27998	relaxed	not_significant
OG0011976	TRUE	Salmo salar rogdi homolog (rogdi), mRNA		0.0782106	0.334375	0.688254	relaxed	not_significant
OG0012225	TRUE	Salmo salar survival motor neuron protein 1-like (LOC106580157), transcript variant X2, mRNA	RNA binding;nucleus;cytoplasm;mRNA processing	0.07856	0.335338	0.0636816	relaxed	not_significant
OG0013513	TRUE	Salvelinus alpinus carbohydrate sulfotransferase 6-like (LOC111952911), transcript variant X1, mRNA	Golgi membrane;carbohydrate metabolic process;sulfotransferase activity	0.0789304	0.336388	0.487812	relaxed	not_significant
OG0003717	TRUE	Salmo salar chromodomain Y-like protein (LOC106568662), transcript variant X1, mRNA	catalytic activity	0.0793605	0.337457	1.30976	intensified	not_significant
OG0015938	FALSE	Salmo salar glucose 6 phosphatase, catalytic, 3 (g6pc3), mRNA	glucose-6-phosphatase activity;starch metabolic process;sucrose metabolic process;galactose metabolic process;gluconeogenesis;glycolytic process	0.0794309	0.337457	45.293	intensified	not_significant
OG0010308	TRUE	Salvelinus alpinus plasmalemma vesicle-associated protein (LOC111956346), mRNA		0.080384	0.34097	0.698515	relaxed	not_significant
OG0003932	TRUE	Salmo salar exocyst complex component 8 (exoc8), mRNA	exocyst;exocytosis	0.0805445	0.341115	0.835367	relaxed	not_significant
OG0009385	TRUE	Salmo salar DNA replication licensing factor mcm4-like (LOC106569128), transcript variant X2, mRNA	DNA binding;DNA helicase activity;ATP binding;replication fork;DNA replication initiation;MCM complex	0.0812204	0.342217	1.32569	intensified	not_significant
OG0013178	TRUE	Salmo salar shugoshin-like 1 (LOC106588889), transcript variant X1, mRNA	chromosome, centromeric region;nucleus;meiotic chromosome segregation;mitotic sister chromatid cohesion, centromeric	0.081447	0.342217	2.53191	intensified	not_significant
OG0015391	TRUE	Salmo salar arachidonate 15-lipoxygenase B-like (LOC106560831), transcript variant X3, mRNA	iron ion binding;protein binding;oxidoreductase activity, acting on single donors with incorporation of molecular oxygen, incorporation of two atoms of oxygen;oxidation-reduction process	0.0815349	0.342217	11.8953	intensified	not_significant
OG0007930	TRUE	Salmo salar vacuolar protein sorting-associated protein 37C-like (LOC106609892), transcript variant X3, mRNA	ESCRT I complex;endosome transport via multivesicular body sorting pathway	0.0815968	0.342217	0.587261	relaxed	not_significant
OG0000731	TRUE	Salmo salar ER degradation-enhancing alpha-mannosidase-like protein 3 (LOC106567281), transcript variant X2, mRNA	mannosyl-oligosaccharide 1,2-alpha-mannosidase activity;calcium ion binding;carbohydrate metabolic process;membrane	0.0816041	0.342217	0.799381	relaxed	not_significant
OG0003795	TRUE	Salmo salar clone ssal-eve-507-043 Apoptosis regulator BAX putative mRNA, complete cds	integral component of membrane;positive regulation of apoptotic process	0.0816281	0.342217	0.418701	relaxed	not_significant
OG0013817	TRUE	Salmo salar interleukin-1 receptor-like protein (il-1rl), transcript variant X1, mRNA	interleukin-1 receptor activity;protein binding;cell surface receptor signaling pathway;interleukin-1 receptor complex	0.0816914	0.342217	0.301106	relaxed	not_significant
OG0004385	TRUE	Salvelinus alpinus 3-hydroxymethyl-3-methylglutaryl-CoA lyase, cytoplasmic (LOC111968095), transcript variant X1, mRNA	hydroxymethylglutaryl-CoA lyase activity;isoleucine catabolic process;leucine catabolic process;valine catabolic process;membrane;ketone body biosynthetic process	0.0819907	0.34294	2.19545	intensified	not_significant
OG0002507	TRUE	Salmo salar epidermal retinol dehydrogenase 2-like (LOC106571445), mRNA		0.0825809	0.344734	1.62327	intensified	not_significant
OG0005167	FALSE	Salmo salar glutathione S-transferase A2-like (LOC106612563), mRNA	glutathione transferase activity;protein binding;glutathione metabolic process;obsolete glutathione conjugation reaction	0.0826748	0.344734	11.1902	intensified	not_significant
OG0007106	TRUE	Salmo salar phosphoserine phosphatase-like (LOC106612829), mRNA	phosphoserine phosphatase activity;glycine metabolic process;L-serine biosynthetic process;threonine metabolic process	0.0829345	0.345284	1.6717	intensified	not_significant
OG0011952	TRUE	Salvelinus alpinus tumor necrosis factor receptor superfamily member 9 (LOC111966625), mRNA	protein binding	0.0840229	0.349277	0	relaxed	not_significant
OG0006260	TRUE	Salmo salar uncharacterized LOC106583812 (LOC106583812), transcript variant X3, misc_RNA		0.0841668	0.349337	1.62366	intensified	not_significant
OG0012575	TRUE	Salvelinus alpinus all-trans retinoic acid-induced differentiation factor-like (LOC112070543), mRNA		0.0846401	0.350763	3.24279	intensified	not_significant
OG0014111	TRUE	Salmo salar transmembrane protein 19 (tmem19), mRNA	integral component of membrane	0.084956	0.35126	2.97215	intensified	not_significant
OG0010044	TRUE	Salmo salar phosphatidylinositol glycan, class F (pigf), transcript variant X1, mRNA	endoplasmic reticulum membrane;GPI anchor biosynthetic process	0.0850201	0.35126	1.59976	intensified	not_significant
OG0010057	TRUE	Salmo salar calsyntenin-3-like (LOC106605095), transcript variant X2, mRNA	calcium ion binding;homophilic cell adhesion via plasma membrane adhesion molecules;membrane	0.0852763	0.351781	0.161692	relaxed	not_significant
OG0009455	TRUE	Salmo salar gem-associated protein 2-like (LOC106611181), mRNA	spliceosomal complex assembly;spliceosomal snRNP assembly;spliceosomal complex	0.0855683	0.351832	0.565475	relaxed	not_significant
OG0005905	TRUE	Oncorhynchus mykiss Krueppel-like factor 12 (LOC110519945), mRNA	nucleic acid binding	0.0856495	0.351832	1.75475	intensified	not_significant
OG0012531	TRUE	Salmo salar BRO1 domain and CAAX motif containing (brox), transcript variant X2, mRNA		0.0857969	0.351832	1.45339	intensified	not_significant
OG0015264	TRUE	Salmo salar ECSIT signalling integrator (ecsit), mRNA	protein binding	0.085948	0.351832	0.449246	relaxed	not_significant
OG0010914	TRUE	Salmo salar G protein-coupled receptor, class C, group 5, member B (gprc5b), transcript variant X2, mRNA	G protein-coupled receptor activity;G protein-coupled receptor signaling pathway;integral component of membrane	0.0859732	0.351832	1.64005	intensified	not_significant
OG0010372	TRUE	Salvelinus alpinus sialic acid synthase-like (LOC112080022), mRNA	catalytic activity;carbohydrate biosynthetic process	0.086263	0.351832	0.260939	relaxed	not_significant
OG0009685	FALSE	Salvelinus alpinus mitochondrial inner membrane protease subunit 2 (LOC111952461), mRNA	signal peptide processing;protein processing involved in protein targeting to mitochondrion;serine-type peptidase activity;mitochondrial inner membrane peptidase complex	0.0863052	0.351832	1.81774	intensified	not_significant
OG0013407	TRUE	Salvelinus alpinus transmembrane protein 179 (LOC111968696), mRNA		0.0865249	0.351832	0.444387	relaxed	not_significant
OG0010570	TRUE	Salmo salar myeloid zinc finger 1-like (LOC106602249), mRNA	nucleic acid binding	0.0866743	0.351832	0.379132	relaxed	not_significant
OG0013697	TRUE	Salvelinus alpinus family with sequence similarity 185 member A (fam185a), mRNA		0.0867243	0.351832	0.0354422	relaxed	not_significant
OG0005410	TRUE	Salmo salar leucine-rich repeat-containing protein 57-like (LOC106611250), transcript variant X3, mRNA		0.0868211	0.351832	1.77368	intensified	not_significant
OG0003800	TRUE	Salvelinus alpinus protein FAM76B (LOC111980958), transcript variant X3, mRNA		0.0868512	0.351832	4.25113	intensified	not_significant
OG0014118	TRUE	Salmo salar microtubule-associated protein, RP/EB family, member 2 (mapre2), transcript variant X1, mRNA	microtubule binding;tubulin complex	0.0870629	0.352093	1.72361e-10	relaxed	not_significant
OG0002384	TRUE	Salvelinus alpinus transcription initiation factor IIA subunit 1 (LOC111954189), transcript variant X2, misc_RNA	transcription factor TFIIA complex;transcription initiation from RNA polymerase II promoter	0.0871762	0.352093	1.29536	intensified	not_significant
OG0006621	TRUE	Salmo salar protein YIPF4 (LOC106606648), mRNA	membrane	0.0877875	0.354032	0.72059	relaxed	not_significant
OG0008628	TRUE	PREDICTED: Salvelinus alpinus uncharacterized protein CG5098 (LOC111980950), transcript variant X2, mRNA		0.0882445	0.354906	3.93508	intensified	not_significant
OG0001240	TRUE	Salmo salar sestrin 1 (sesn1), transcript variant X3, mRNA	nucleus;regulation of response to reactive oxygen species	0.0882669	0.354906	1.59873	intensified	not_significant
OG0007866	TRUE	Salmo salar mannan-binding lectin serine peptidase 2 (masp2), transcript variant X2, mRNA	complement activation, lectin pathway;serine-type endopeptidase activity	0.0885371	0.35526	3.53197	intensified	not_significant
OG0011416	TRUE	Salmo salar Krueppel-like factor 10 (LOC106605529), mRNA	nucleic acid binding	0.0886177	0.35526	2.46178	intensified	not_significant
OG0000849	TRUE	Oncorhynchus tshawytscha CCR4-NOT transcription complex subunit 1-like (LOC112218788), transcript variant X14, mRNA	regulation of translation;CCR4-NOT core complex	0.0890191	0.356317	0.855755	relaxed	not_significant
OG0003624	FALSE	Salmo salar E3 ubiquitin-protein ligase TRIM23 (LOC106568315), transcript variant X4, mRNA	GTP binding;intracellular;zinc ion binding	0.0892611	0.356317	1.35855	intensified	not_significant
OG0006224	TRUE	Oncorhynchus mykiss cysteine-rich venom protein ophanin-like (LOC110487915), mRNA		0.089277	0.356317	5.34978e-11	relaxed	not_significant
OG0003415	TRUE	Salmo salar PQ-loop repeat-containing protein 1-like (LOC106573699), transcript variant X4, mRNA		0.0896535	0.356797	2.05021	intensified	not_significant
OG0009192	TRUE	Salmo salar mediator complex subunit 24 (med24), transcript variant X3, mRNA	mediator complex	0.0896964	0.356797	0.750762	relaxed	not_significant
OG0005753	FALSE	Salmo salar phosphoinositide-3-kinase-interacting protein 1-like (LOC106580322), mRNA		0.0897934	0.356797	0.250359	relaxed	not_significant
OG0008086	TRUE	Salmo salar leucine-rich repeat transmembrane neuronal protein 1-like (LOC106602758), mRNA	protein binding	0.0899919	0.35706	0.723272	relaxed	not_significant
OG0002296	TRUE	Salmo salar ras-related protein Rab-39B-like (LOC106570265), mRNA	GTPase activity;GTP binding	0.090348	0.357948	0.519621	relaxed	not_significant
OG0000452	TRUE	Salvelinus alpinus collagen type IV alpha-3-binding protein (LOC111963919), transcript variant X3, mRNA	lipid binding	0.0913524	0.361397	5.34703	intensified	not_significant
OG0002770	TRUE	Salmo salar saccharopine dehydrogenase-like oxidoreductase (LOC106571596), mRNA		0.0916324	0.361975	50	intensified	not_significant
OG0007410	TRUE	Salmo salar decaprenyl-diphosphate synthase subunit 1-like (LOC106590306), mRNA	isoprenoid biosynthetic process	0.0920699	0.362844	1.31487	intensified	not_significant
OG0003609	TRUE	Salmo salar protein lifeguard 2-like (LOC106567063), transcript variant X1, mRNA		0.0921209	0.362844	0.654714	relaxed	not_significant
OG0005006	TRUE	Salmo salar serine/threonine-protein kinase NIM1-like (LOC106563371), transcript variant X2, mRNA	protein kinase activity;ATP binding;protein phosphorylation	0.0923709	0.363299	0.23561	relaxed	not_significant
OG0009103	TRUE	Salmo salar glyoxal reductase-like (LOC106578084), transcript variant X5, mRNA	oxidoreductase activity;oxidation-reduction process	0.0925535	0.363488	2.58924	intensified	not_significant
OG0005275	FALSE	Salmo salar RING finger protein 151 (rn151), transcript variant X1, mRNA	protein binding;zinc ion binding	0.092845	0.364103	5.69241	intensified	not_significant
OG0006895	FALSE	Salvelinus alpinus pre-mRNA processing factor 38A (prpf38a), mRNA		0.0930981	0.364196	0.747695	relaxed	not_significant
OG0017283	TRUE	Salvelinus alpinus uncharacterized LOC111962647 (LOC111962647), mRNA		0.0931381	0.364196	0	relaxed	not_significant
OG0009273	TRUE	Salmo salar proteinase-activated receptor 3-like (LOC106580417), mRNA	G protein-coupled receptor signaling pathway, coupled to cyclic nucleotide second messenger;blood coagulation;thrombin-activated receptor activity;integral component of membrane;thrombin-activated receptor signaling pathway	0.0933653	0.364557	0.519871	relaxed	not_significant
OG0010441	TRUE	Salvelinus alpinus mRNA for CCAAT/enhancer binding protein alpha (cebpa gene)	DNA-binding transcription factor activity;transcription factor complex;regulation of transcription, DNA-templated;regulation of transcription, DNA-templated	0.0937102	0.365375	0.707463	relaxed	not_significant
OG0005029	TRUE	Salvelinus alpinus selenide, water dikinase 1 (LOC111962552), transcript variant X2, mRNA	selenide, water dikinase activity;ATP binding;selenocysteine biosynthetic process	0.0938778	0.365501	0.209714	relaxed	not_significant
OG0007408	TRUE	Salmo salar clone ssal-rgb-551-181 Signal recognition particle receptor subunit beta putative mRNA, complete cds	GTP binding;integral component of membrane	0.0943704	0.366891	0.717323	relaxed	not_significant
OG0006566	TRUE	Salmo salar clone ssal-evf-543-033 Transmembrane protein 70 putative mRNA, complete cds	integral component of membrane	0.0947188	0.367504	4.2633	intensified	not_significant
OG0011666	FALSE	Salvelinus alpinus Krueppel-like factor 8 (LOC111950482), transcript variant X1, mRNA	nucleic acid binding	0.0948003	0.367504	1.38545	intensified	not_significant
OG0014633	TRUE	Salvelinus alpinus phosphatidylinositol glycan anchor biosynthesis class S (pigs), mRNA	attachment of GPI anchor to protein;GPI-anchor transamidase complex	0.0952162	0.368588	2.84205	intensified	not_significant
OG0014200	TRUE	Salvelinus alpinus KIAA0513 ortholog (kiaa0513), transcript variant X3, mRNA		0.0958399	0.369604	0.290618	relaxed	not_significant
OG0010862	FALSE	Salvelinus alpinus zinc finger and BTB domain-containing protein 25-like (LOC111973224), mRNA	nucleic acid binding	0.0961914	0.369604	0.319025	relaxed	not_significant
OG0012773	TRUE	Salmo salar ubiquitin-like protein 7 (LOC106587231), transcript variant X3, mRNA	protein binding	0.0962541	0.369604	1.66626	intensified	not_significant
OG0017133	TRUE	Salmo salar dipeptidyl-peptidase 7 (dpp7), mRNA	proteolysis;serine-type peptidase activity	0.0962608	0.369604	0.405355	relaxed	not_significant
OG0004747	TRUE	Salmo salar uncharacterized LOC106570325 (LOC106570325), mRNA		0.0962654	0.369604	0.599427	relaxed	not_significant
OG0011887	TRUE	Salmo salar ring finger protein 25 (rnf25), mRNA	protein ubiquitination;ligase activity;ubiquitin protein ligase activity	0.096364	0.369604	0.615504	relaxed	not_significant
OG0007397	TRUE	Salmo salar G/T mismatch-specific thymine DNA glycosylase-like (LOC106561084), transcript variant X2, misc_RNA	base-excision repair;DNA N-glycosylase activity	0.0964363	0.369604	1.91756	intensified	not_significant
OG0014344	FALSE	Salmo salar isoprenoid synthase domain containing (ispd), transcript variant X2, mRNA	cytidylyltransferase activity	0.0967713	0.369698	5.4101	intensified	not_significant
OG0011942	TRUE	Salmo salar cingulin-like (LOC106588167), transcript variant X2, mRNA	motor activity;myosin complex	0.0968043	0.369698	1.29745	intensified	not_significant
OG0013956	TRUE	Salmo salar lactamase, beta 2 (lactb2), mRNA		0.0971718	0.369698	0.327198	relaxed	not_significant
OG0007882	TRUE	Salmo salar Carbohydrate sulfotransferase 2 (chst2), mRNA	Golgi membrane;carbohydrate metabolic process;sulfotransferase activity;integral component of membrane	0.0972846	0.369698	1.40575	intensified	not_significant
OG0012629	TRUE	Salmo salar calnexin-like (LOC106612323), mRNA	calcium ion binding;endoplasmic reticulum;protein folding;unfolded protein binding	0.0973532	0.369698	0.449334	relaxed	not_significant
OG0011089	TRUE	Salmo salar polyamine oxidase (exo-N4-amino) (paox), mRNA	oxidoreductase activity;oxidation-reduction process	0.0973832	0.369698	1.71581	intensified	not_significant
OG0003838	TRUE	Oncorhynchus kisutch signal peptide peptidase like 2A (sppl2a), transcript variant X1, mRNA	integral component of membrane;membrane protein intracellular domain proteolysis;aspartic endopeptidase activity, intramembrane cleaving;regulation of immune response	0.0974185	0.369698	0.157929	relaxed	not_significant
OG0004184	TRUE	Salmo salar clone ssal-rgf-530-343 Vacuolar proton pump subunit H putative mRNA, complete cds	vacuolar proton-transporting V-type ATPase, V1 domain;oxidative phosphorylation;ATP hydrolysis coupled proton transport;proton transmembrane transport;proton-transporting ATPase activity, rotational mechanism	0.0978352	0.370758	1.00191e-09	relaxed	not_significant
OG0011519	TRUE	Salmo salar iroquois-class homeodomain protein irx-1-like (LOC106588699), mRNA	DNA binding;nucleus;regulation of transcription, DNA-templated	0.0989938	0.374624	1.68681	intensified	not_significant
OG0000556	TRUE	Salmo salar melanoma cell adhesion molecule (mcam), transcript variant X2, mRNA		0.0992915	0.375225	1.42165	intensified	not_significant
OG0012542	TRUE	Salmo salar WD repeat-containing protein 59-like (LOC106588117), transcript variant X2, mRNA	protein binding;positive regulation of TOR signaling;GATOR2 complex	0.0995686	0.375746	1.60593	intensified	not_significant
OG0009411	FALSE	Salmo salar Probable G-protein coupled receptor 132 (gp132), transcript variant X1, mRNA	G protein-coupled receptor activity;G protein-coupled receptor signaling pathway;integral component of membrane	0.0998138	0.376146	2.92684	intensified	not_significant
OG0001649	TRUE	Salmo salar Methylmalonate-semialdehyde dehydrogenase (mmsa), mRNA	methylmalonate-semialdehyde dehydrogenase (acylating) activity;inositol metabolic process;isoleucine catabolic process;leucine catabolic process;valine catabolic process;oxidation-reduction process	0.100588	0.378536	1.22844	intensified	not_significant
OG0014605	TRUE	Salvelinus alpinus cytoplasmic polyadenylation element-binding protein 1 (LOC111962064), transcript variant X1, mRNA	mRNA 3'-UTR binding;regulation of translation;regulation of translation;translation regulator activity	0.100823	0.378894	2.62934	intensified	not_significant
OG0011682	FALSE	Salmo salar coiled-coil domain-containing protein 22-like (LOC106572219), mRNA		0.102119	0.382858	0.743765	relaxed	not_significant
OG0006886	TRUE	Salmo salar fat storage-inducing transmembrane protein 1-like (LOC106579618), mRNA	endoplasmic reticulum membrane;lipid storage	0.102162	0.382858	1.71459	intensified	not_significant
OG0016791	TRUE	Salmo salar nuclear respiratory factor 1 (nrf1), transcript variant X4, mRNA	DNA-binding transcription factor activity;transcription factor complex;regulation of transcription by RNA polymerase II;regulation of transcription, DNA-templated	0.102939	0.384523	0.686939	relaxed	not_significant
OG0004320	TRUE	Salmo salar cannabinoid receptor type 1A-like (LOC106571286), mRNA	cannabinoid receptor activity;G protein-coupled receptor signaling pathway, coupled to cyclic nucleotide second messenger;integral component of membrane	0.102949	0.384523	2.55371	intensified	not_significant
OG0015251	TRUE	Salmo salar alcohol dehydrogenase 1-like (LOC106600509), mRNA	oxidation-reduction process	0.103033	0.384523	0.112219	relaxed	not_significant
OG0008495	TRUE	Oncorhynchus mykiss serine/arginine-rich splicing factor 10-like (LOC110488899), mRNA	nucleic acid binding;regulation of RNA splicing	0.103444	0.385526	0.567416	relaxed	not_significant
OG0005390	FALSE	Salmo salar ral guanine nucleotide dissociation stimulator-like 1 (rgl1), mRNA	intracellular;small GTPase mediated signal transduction;Ral guanyl-nucleotide exchange factor activity;regulation of GTPase activity	0.10395	0.386741	0.790463	relaxed	not_significant
OG0013934	TRUE	Salmo salar caspase-3-like (LOC106568012), mRNA	cysteine-type endopeptidase activity;proteolysis	0.104057	0.386741	0.417659	relaxed	not_significant
OG0002671	TRUE	Salmo salar rab GTPase-binding effector protein 1-like (LOC106567675), transcript variant X1, mRNA	GTPase activator activity;endosome;endocytosis;signal transduction;growth factor activity;cell population proliferation;growth	0.104463	0.387551	0.790312	relaxed	not_significant
OG0006301	TRUE	Oncorhynchus kisutch visual pigment-like receptor peropsin (LOC109880784), mRNA	G protein-coupled receptor activity;G protein-coupled receptor signaling pathway;integral component of membrane	0.104561	0.387551	0.381432	relaxed	not_significant
OG0002519	TRUE	Salmo salar exportin-2 (LOC106565588), transcript variant X1, mRNA	intracellular protein transport;Ran GTPase binding	0.105092	0.388985	1.41126	intensified	not_significant
OG0002458	TRUE	Salmo salar tyrosinase-related protein 1 (tyrp-1), transcript variant X2, mRNA	oxidoreductase activity	0.10553	0.39007	0.772824	relaxed	not_significant
OG0007474	FALSE	Salmo salar dnaJ homolog subfamily C member 18-like (LOC106603035), transcript variant X2, mRNA		0.106127	0.391742	1.49258	intensified	not_significant
OG0006878	TRUE	Salmo salar reticulon 2 (rtn2), mRNA		0.106518	0.39265	0.559011	relaxed	not_significant
OG0014003	TRUE	Salmo salar tectonic family member 1 (tctn1), transcript variant X1, mRNA		0.106768	0.392964	0.662979	relaxed	not_significant
OG0003389	TRUE	Salvelinus alpinus F-box-like/WD repeat-containing protein TBL1XR1 (LOC111979164), mRNA	protein binding	0.106894	0.392964	2.207	intensified	not_significant
OG0003702	TRUE	Salmo salar C1q-related factor-like (LOC106607308), mRNA	protein binding	0.107094	0.393133	0.846933	relaxed	not_significant
OG0015706	FALSE	Salmo salar zinc finger protein 518B (znf518b), transcript variant X3, mRNA	nucleic acid binding	0.107231	0.393133	0.694002	relaxed	not_significant
OG0002547	TRUE	Salvelinus alpinus protein kinase C and casein kinase II substrate protein 3 (LOC111969214), transcript variant X5, mRNA	protein binding;plasma membrane tubulation	0.107469	0.393471	0.649163	relaxed	not_significant
OG0012662	TRUE	Salmo salar zinc finger protein 507 (znf507), mRNA	nucleic acid binding	0.108182	0.395545	6.33867	intensified	not_significant
OG0013585	TRUE	Salvelinus alpinus schwannomin-interacting protein 1 (LOC111952199), mRNA		0.109075	0.397706	2.50533	intensified	not_significant
OG0013736	TRUE	Salmo salar leucine-rich repeat-containing protein 28-like (LOC106588055), transcript variant X2, mRNA	protein binding	0.109134	0.397706	4.54655	intensified	not_significant
OG0004048	TRUE	Salmo salar GRB2-related adaptor protein 2 (grap2), mRNA	protein binding	0.109461	0.397706	1.84003	intensified	not_significant
OG0004928	FALSE	Salmo salar cyclin-G1-like (LOC106604232), transcript variant X2, misc_RNA	regulation of cell cycle	0.109489	0.397706	0.101063	relaxed	not_significant
OG0010258	TRUE	Salmo salar protoporphyrinogen oxidase (ppox), mRNA	oxygen-dependent protoporphyrinogen oxidase activity;mitochondrial inner membrane;protoporphyrinogen IX biosynthetic process;chlorophyll metabolic process;oxidation-reduction process	0.109509	0.397706	0.608869	relaxed	not_significant
OG0004740	TRUE	Salmo salar complement factor D-like (LOC106584449), mRNA	serine-type endopeptidase activity;proteolysis	0.110064	0.399185	2.77382	intensified	not_significant
OG0006417	TRUE	Salmo salar helicase POLQ-like (LOC106563626), transcript variant X1, mRNA	nucleic acid binding;ATP binding	0.110281	0.399435	0.703082	relaxed	not_significant
OG0009435	TRUE	Salmo salar hydroxymethylglutaryl-CoA synthase, cytoplasmic-like (LOC106571543), transcript variant X4, mRNA	hydroxymethylglutaryl-CoA synthase activity;acetyl-CoA metabolic process;isoleucine catabolic process;leucine catabolic process;valine catabolic process;isoprenoid biosynthetic process;cellular ketone body metabolic process	0.110542	0.399847	0.725347	relaxed	not_significant
OG0004365	TRUE	Salvelinus alpinus DDB1- and CUL4-associated factor 7 (LOC111980846), mRNA	protein binding	0.111698	0.403486	0.543443	relaxed	not_significant
OG0010091	TRUE	Salmo salar sulfotransferase family cytosolic 2B member 1-like (LOC106562189), mRNA	sulfotransferase activity	0.112027	0.404136	3.49822	intensified	not_significant
OG0004416	TRUE	Salmo salar apelin receptor A-like (LOC106579928), mRNA	G protein-coupled receptor activity;G protein-coupled receptor signaling pathway;integral component of membrane	0.112441	0.404912	2.52261	intensified	not_significant
OG0002534	TRUE	Salmo salar Annexin A5 (anxa5), mRNA	calcium ion binding;calcium-dependent phospholipid binding;negative regulation of coagulation;extracellular exosome	0.112542	0.404912	0.788056	relaxed	not_significant
OG0015226	TRUE	Salmo salar allantoinase, mitochondrial-like (LOC106560661), mRNA	allantoin catabolic process;allantoinase activity;purine nucleobase metabolic process;zinc ion binding;cobalt ion binding	0.11279	0.405263	0.489963	relaxed	not_significant
OG0014290	FALSE	Salmo salar HAUS augmin-like complex, subunit 8 (haus8), transcript variant X2, mRNA		0.11307	0.405562	5.66741	intensified	not_significant
OG0008003	TRUE	Salmo salar NME/NM23 family member 5 (nme5), transcript variant X1, mRNA	nucleoside diphosphate kinase activity;purine nucleobase metabolic process;nucleoside diphosphate phosphorylation;GTP biosynthetic process;pyrimidine nucleobase metabolic process;UTP biosynthetic process;CTP biosynthetic process	0.113173	0.405562	5.26876	intensified	not_significant
OG0011626	TRUE	Salmo salar E3 ubiquitin-protein ligase RING2-A-like (LOC106588392), transcript variant X2, mRNA	PRC1 complex	0.113504	0.406208	6.06843	intensified	not_significant
OG0007981	TRUE	Salmo salar protein BANP-like (LOC106561274), transcript variant X5, mRNA		0.11384	0.406871	1.27621	intensified	not_significant
OG0006663	TRUE	Salmo salar tetraspanin-15-like (LOC106612421), mRNA	integral component of membrane	0.114323	0.408061	0.651779	relaxed	not_significant
OG0007959	TRUE	Salmo salar SAGA-associated factor 29 homolog (LOC106583938), transcript variant X3, mRNA	SAGA complex	0.115285	0.410074	5.6011	intensified	not_significant
OG0004986	TRUE	Salmo salar tumor necrosis factor receptor superfamily member 1B-like (LOC106582823), transcript variant X1, mRNA	protein binding	0.115337	0.410074	2.11851	intensified	not_significant
OG0007561	TRUE	Salmo salar DEP domain-containing protein 7-like (LOC106587614), mRNA		0.115343	0.410074	1.29673	intensified	not_significant
OG0009608	TRUE	Salmo salar uncharacterized LOC106602741 (LOC106602741), transcript variant X1, mRNA		0.115626	0.410541	14.5533	intensified	not_significant
OG0013294	TRUE	Salmo salar matrix metallopeptidase 17 (membrane-inserted) (mmp17), mRNA	metalloendopeptidase activity;proteolysis;zinc ion binding;extracellular matrix	0.115789	0.41058	0.597433	relaxed	not_significant
OG0004052	TRUE	Salvelinus alpinus homeobox protein Nkx-2.5-like (LOC112072821), mRNA	DNA binding	0.116044	0.410944	0.604673	relaxed	not_significant
OG0008133	FALSE	Salmo salar PRKCA-binding protein (pick1), transcript variant X2, mRNA	protein domain specific binding	0.116216	0.411016	1.61781	intensified	not_significant
OG0013918	TRUE	Salmo salar alpha-1,3/1,6-mannosyltransferase ALG2-like (LOC106606060), mRNA	alpha-1,6-mannosyltransferase complex;GDP-Man:Man1GlcNAc2-PP-Dol alpha-1,3-mannosyltransferase activity;protein glycosylation	0.116759	0.412395	0.240769	relaxed	not_significant
OG0005652	TRUE	Salmo salar short-chain dehydrogenase/reductase family 42E member 1-like (LOC106595918), mRNA	3-beta-hydroxy-delta5-steroid dehydrogenase activity;steroid biosynthetic process;C21-steroid hormone metabolic process;androgen metabolic process;estrogen metabolic process;oxidation-reduction process	0.117128	0.413159	10.0826	intensified	not_significant
OG0007342	TRUE	Salmo salar ceroid-lipofuscinosis, neuronal 8 (cln8), mRNA	integral component of membrane	0.117465	0.413771	1.42778	intensified	not_significant
OG0007138	TRUE	Salvelinus alpinus secretogranin-2-like (LOC111978890), mRNA	secretory granule	0.117608	0.413771	1.64189	intensified	not_significant
OG0005363	FALSE	Salvelinus alpinus nidogen 1 (nid1), transcript variant X1, mRNA	calcium ion binding	0.117833	0.414023	0.73849	relaxed	not_significant
OG0013925	FALSE	Salmo salar UPF0488 protein C8orf33 homolog (LOC106579225), transcript variant X5, mRNA		0.11837	0.41537	0.36167	relaxed	not_significant
OG0007134	TRUE	Salmo salar POU domain, class 3, transcription factor 1-like (LOC106605135), mRNA	DNA binding;DNA-binding transcription factor activity;nucleus;transcription factor complex;regulation of transcription by RNA polymerase II;brain development;regulation of transcription, DNA-templated	0.118781	0.415871	0.507774	relaxed	not_significant
OG0017065	FALSE	Salmo salar ankyrin repeat and SOCS box containing 6 (asb6), transcript variant X1, mRNA	protein binding;intracellular signal transduction	0.118946	0.415871	50	intensified	not_significant
OG0010582	FALSE	Salvelinus alpinus Golgi SNAP receptor complex member 2 (LOC111980366), mRNA	SNAP receptor activity;Golgi apparatus;vesicle-mediated transport	0.118974	0.415871	0.672916	relaxed	not_significant
OG0013175	TRUE	Salmo salar cleavage stimulation factor, 3' pre-RNA, subunit 1, 50kDa (cstf1), transcript variant X2, mRNA	protein binding	0.119317	0.41653	0.612209	relaxed	not_significant
OG0009153	TRUE	Salmo salar putative monooxygenase p33MONOX (LOC106602919), transcript variant X4, mRNA		0.120021	0.418445	0.662962	relaxed	not_significant
OG0016940	TRUE	Salmo salar clone ssal-rgf-530-254 ATP-binding cassette sub-family B member 8, mitochondrial precursor putative mRNA, complete cds	ATP binding;integral component of membrane;ATPase activity, coupled to transmembrane movement of substances;transmembrane transport	0.120494	0.418445	0.270503	relaxed	not_significant
OG0004099	TRUE	Salmo salar DNA-damage regulated autophagy modulator 2 (dram2), transcript variant X3, mRNA	regulation of autophagy	0.120541	0.418445	1.73413	intensified	not_significant
OG0007912	TRUE	Oncorhynchus tshawytscha mesoderm induction early response protein 1-like (LOC112260224), transcript variant X4, mRNA	histone deacetylase complex;DNA binding;regulation of transcription, DNA-templated;transcriptional repressor complex;histone deacetylase binding	0.120639	0.418445	0.658169	relaxed	not_significant
OG0011221	TRUE	Salmo salar interleukin-27 subunit beta-like (LOC106574502), mRNA	protein binding	0.12064	0.418445	2.41618	intensified	not_significant
OG0012999	FALSE	Salvelinus alpinus activated CDC42 kinase 1 (LOC111954829), transcript variant X2, mRNA	protein tyrosine kinase activity;protein binding;ATP binding;protein phosphorylation	0.120815	0.418516	1.76649	intensified	not_significant
OG0013305	TRUE	Salmo salar ATP-dependent DNA helicase 2 subunit 1 (ku70), mRNA	telomere maintenance;damaged DNA binding;ATP-dependent DNA helicase activity;replication fork;double-strand break repair via nonhomologous end joining;DNA duplex unwinding;telomeric DNA binding;Ku70:Ku80 complex	0.12104	0.418758	0.635448	relaxed	not_significant
OG0003183	TRUE	Salmo salar transforming acidic coiled-coil-containing protein 1-like (LOC106565381), transcript variant X3, mRNA	mitotic spindle organization	0.121468	0.419461	1.22943	intensified	not_significant
OG0003830	TRUE	Salmo salar pentraxin-related protein PTX3-like (LOC106613249), mRNA		0.121554	0.419461	0.662892	relaxed	not_significant
OG0004308	TRUE	Salvelinus alpinus E3 ubiquitin-protein ligase RNF165 (LOC111974584), transcript variant X2, mRNA	zinc ion binding	0.122408	0.421238	0.643834	relaxed	not_significant
OG0003155	TRUE	Salvelinus alpinus circadian locomoter output cycles protein kaput-like (LOC111975703), mRNA	DNA-binding transcription factor activity;nucleus;transcription factor complex;cytoplasm;regulation of transcription, DNA-templated;regulation of transcription, DNA-templated;protein dimerization activity	0.12243	0.421238	3.63419	intensified	not_significant
OG0009370	TRUE	Salmo salar biliverdin reductase A (blvra), transcript variant X1, mRNA	biliverdin reductase activity;zinc ion binding;chlorophyll metabolic process;heme catabolic process;oxidation-reduction process	0.122893	0.421238	1.85451	intensified	not_significant
OG0013344	TRUE	Salmo salar synapsin-1-like (LOC106579888), transcript variant X2, mRNA	ATP binding;neurotransmitter secretion;synaptic vesicle	0.122944	0.421238	2.47253	intensified	not_significant
OG0010063	TRUE	Salmo salar synaptotagmin XVI (syt16), transcript variant X1, mRNA	exocytosis	0.123054	0.421238	0.650944	relaxed	not_significant
OG0014335	FALSE	Salmo salar periphilin-1-like (LOC106593546), transcript variant X8, mRNA	negative regulation of transcription, DNA-templated	0.123136	0.421238	2.37074	intensified	not_significant
OG0007249	TRUE	Salmo salar arginine/serine-rich coiled-coil 2 (rsrc2), transcript variant X1, mRNA		0.12316	0.421238	0.656261	relaxed	not_significant
OG0002701	TRUE	Salvelinus alpinus surfeit locus protein 4 (LOC111961607), mRNA	integral component of membrane	0.123444	0.421562	0.180803	relaxed	not_significant
OG0005627	FALSE	Salmo salar beta-2 adrenergic receptor-like (LOC106603939), transcript variant X2, mRNA	adrenergic receptor activity;G protein-coupled receptor signaling pathway, coupled to cyclic nucleotide second messenger;integral component of membrane	0.123673	0.421562	0.454387	relaxed	not_significant
OG0011748	FALSE	Salmo salar DnaJ (Hsp40) homolog, subfamily C, member 25 (dnajc25), mRNA	integral component of membrane	0.123791	0.421562	0.529599	relaxed	not_significant
OG0002012	TRUE	Salmo salar ral guanine nucleotide dissociation stimulator-like (LOC106570436), transcript variant X2, mRNA	guanyl-nucleotide exchange factor activity;intracellular;small GTPase mediated signal transduction;regulation of GTPase activity	0.123879	0.421562	0.857041	relaxed	not_significant
OG0005809	FALSE	Salmo salar Syntaxin-11 (stx11), mRNA	SNAP receptor activity;Golgi apparatus;intracellular protein transport;membrane;vesicle-mediated transport;membrane fusion	0.124104	0.421799	1.32582	intensified	not_significant
OG0010439	TRUE	Salmo salar protein FAM53C-like (LOC106567427), transcript variant X4, mRNA		0.124717	0.423349	0.523303	relaxed	not_significant
OG0002408	TRUE	Salmo salar 26S proteasome non-ATPase regulatory subunit 11B (LOC106589296), mRNA	protein binding	0.124968	0.423668	2.36609	intensified	not_significant
OG0015215	TRUE	Salmo salar frataxin, mitochondrial (LOC100194686), mRNA	ferroxidase activity;mitochondrion;ferric iron binding;chlorophyll metabolic process;iron-sulfur cluster assembly;oxidation-reduction process	0.125214	0.423969	1.03744e-11	relaxed	not_significant
OG0004382	TRUE	Salmo salar regulator of G-protein signaling 20-like (LOC106590152), mRNA		0.125624	0.424825	1.30739	intensified	not_significant
OG0005332	FALSE	Oncorhynchus mykiss uncharacterized LOC110516760 (LOC110516760), transcript variant X2, mRNA		0.126105	0.425174	0.83883	relaxed	not_significant
OG0007345	TRUE	Salmo salar clone ssal-evd-575-330 Transcription initiation factor TFIID subunit 9 putative mRNA, complete cds	translation initiation factor activity;ribosome;DNA-templated transcription, initiation;regulation of translational initiation;protein heterodimerization activity	0.126139	0.425174	0.694411	relaxed	not_significant
OG0002221	TRUE	Salvelinus alpinus tubulin-specific chaperone cofactor E-like protein (LOC111960509), mRNA	protein binding	0.126481	0.425174	5.52633	intensified	not_significant
OG0005581	TRUE	Salmo salar forkhead box protein I1-ema-like (LOC106612139), mRNA	DNA-binding transcription factor activity;transcription factor complex;regulation of transcription, DNA-templated;sequence-specific DNA binding;regulation of transcription, DNA-templated	0.126483	0.425174	4.49396	intensified	not_significant
OG0014650	TRUE	Salmo salar Snurportin-1 (spn1), mRNA	protein binding;nucleus;cytoplasm;protein import into nucleus;snRNA import into nucleus;nuclear import signal receptor activity	0.126514	0.425174	0.142016	relaxed	not_significant
OG0016903	TRUE	Salmo salar DEAD (Asp-Glu-Ala-Asp) box polypeptide 46 (ddx46), mRNA	nucleic acid binding;ATP binding	0.126755	0.425455	18.4871	intensified	not_significant
OG0015335	TRUE	Salmo salar solute carrier family 25 (S-adenosylmethionine carrier), member 26 (slc25a26), transcript variant X1, mRNA	transmembrane transporter activity;transmembrane transport	0.127071	0.425491	19.3028	intensified	not_significant
OG0006460	TRUE	Salmo salar splicing factor 45-like (LOC106576190), transcript variant X2, mRNA	nucleic acid binding;DNA repair;regulation of RNA splicing	0.12713	0.425491	1.4206	intensified	not_significant
OG0012844	FALSE	Salmo salar periodic tryptophan protein 1 homolog (LOC106576395), mRNA	protein binding	0.127371	0.425491	3.00617	intensified	not_significant
OG0010422	TRUE	Salmo salar praja ring finger 2, E3 ubiquitin protein ligase (pja2), mRNA	ubiquitin-protein transferase activity;regulation of protein kinase A signaling;protein ubiquitination;hippo signaling	0.127395	0.425491	1.31471	intensified	not_significant
OG0011673	FALSE	Salmo salar calpain-1 catalytic subunit-like (LOC106611381), mRNA	calcium-dependent cysteine-type endopeptidase activity;calcium ion binding;intracellular;proteolysis	0.127754	0.425836	1.4109	intensified	not_significant
OG0001500	TRUE	Salmo salar rap guanine nucleotide exchange factor 4-like (LOC106586233), transcript variant X2, mRNA	guanyl-nucleotide exchange factor activity;intracellular;small GTPase mediated signal transduction;regulation of GTPase activity	0.127814	0.425836	1.12864	intensified	not_significant
OG0007715	TRUE	Salvelinus alpinus uncharacterized LOC111956747 (LOC111956747), mRNA		0.128033	0.426042	8.51153	intensified	not_significant
OG0009810	TRUE	Salmo salar telomere repeats-binding bouquet formation protein 1-like (LOC106573465), transcript variant X8, mRNA		0.128227	0.426141	0.416893	relaxed	not_significant
OG0010947	TRUE	Salvelinus alpinus NEDD8-activating enzyme E1 regulatory subunit (LOC111969237), mRNA	NEDD8 activating enzyme activity;protein neddylation	0.128652	0.426141	0.542302	relaxed	not_significant
OG0013897	TRUE	Salmo salar clone ssal-evf-552-240 Pyridoxal phosphate phosphatase PHOSPHO2 putative mRNA, complete cds	dephosphorylation;phosphatase activity	0.128689	0.426141	50	intensified	not_significant
OG0008004	TRUE	Salvelinus alpinus serine/threonine-protein kinase RIO3 (LOC111973116), mRNA	protein serine/threonine kinase activity;ATP binding;protein phosphorylation;serine family amino acid metabolic process	0.129024	0.426141	0.707292	relaxed	not_significant
OG0004092	TRUE	Salmo salar clone ssal-rgf-534-241 NF-kappa-B inhibitor epsilon putative mRNA, complete cds	protein binding	0.129036	0.426141	0.739801	relaxed	not_significant
OG0005255	TRUE	Salmo salar v-maf avian musculoaponeurotic fibrosarcoma oncogene homolog A (mafa), mRNA	DNA binding;DNA-binding transcription factor activity;nucleus;transcription factor complex;regulation of transcription, DNA-templated;regulation of transcription, DNA-templated	0.129052	0.426141	0.838328	relaxed	not_significant
OG0004090	TRUE	Salmo salar prolargin-like (LOC106565326), transcript variant X2, mRNA	extracellular matrix structural constituent;protein binding;extracellular matrix;collagen-containing extracellular matrix	0.129167	0.426141	0.644723	relaxed	not_significant
OG0003857	TRUE	Salvelinus alpinus E3 ubiquitin-protein ligase TRIP12 (LOC111949606), transcript variant X7, mRNA	ubiquitin-protein transferase activity;zinc ion binding;protein ubiquitination	0.129436	0.426508	0.828874	relaxed	not_significant
OG0007928	TRUE	Salmo salar Tetraspanin-14 (tsn14), mRNA	integral component of membrane	0.130071	0.428078	1.25208	intensified	not_significant
OG0002247	TRUE	Oncorhynchus kisutch kinectin-like (LOC109894478), transcript variant X2, mRNA	kinesin complex;microtubule-based movement;protein transport;kinesin binding;integral component of endoplasmic reticulum membrane	0.130337	0.428432	0.839146	relaxed	not_significant
OG0015018	TRUE	Salmo salar uncharacterized LOC106588788 (LOC106588788), mRNA		0.131232	0.430848	1.69276	intensified	not_significant
OG0004345	TRUE	Salmo salar SWI/SNF-related matrix-associated actin-dependent regulator of chromatin subfamily B member 1 (LOC106585458), mRNA	nuclear chromosome;chromatin remodeling	0.132088	0.432746	1.77123	intensified	not_significant
OG0009254	TRUE	Salvelinus alpinus transcription cofactor vestigial-like protein 2 (LOC111967430), transcript variant X2, mRNA	nucleus;regulation of transcription, DNA-templated	0.132155	0.432746	2.15497	intensified	not_significant
OG0011495	TRUE	Salvelinus alpinus C-C chemokine receptor type 6-like (LOC112077910), mRNA	chemotaxis;immune response;G protein-coupled receptor signaling pathway, coupled to cyclic nucleotide second messenger;integral component of membrane;C-C chemokine receptor activity	0.13229	0.432746	0.207527	relaxed	not_significant
OG0010501	TRUE	Salmo salar transmembrane protein 192 (tmem192) mRNA		0.133394	0.435828	1.8645	intensified	not_significant
OG0005849	TRUE	Salmo salar aldehyde dehydrogenase family 3 member B1-like (LOC106606778), mRNA	cellular aldehyde metabolic process;oxidoreductase activity, acting on the aldehyde or oxo group of donors, NAD or NADP as acceptor;oxidation-reduction process	0.133577	0.4359	0.655343	relaxed	not_significant
OG0008525	TRUE	Salmo salar cdc42 effector protein 1-like (LOC106609454), transcript variant X2, mRNA		0.134669	0.438934	1.36913	intensified	not_significant
OG0015595	TRUE	Salmo salar centromere protein I-like (LOC106604754), transcript variant X1, mRNA	kinetochore;centromere complex assembly	0.135129	0.439901	1.49184	intensified	not_significant
OG0007924	TRUE	Salvelinus alpinus polyadenylate-binding protein-interacting protein 1 (LOC111974611), mRNA	RNA binding;protein binding	0.136016	0.441958	2.16125	intensified	not_significant
OG0010606	FALSE	Salvelinus alpinus gastricsin-like (LOC112078742), mRNA	aspartic-type endopeptidase activity;proteolysis	0.136088	0.441958	5.17751e-10	relaxed	not_significant
OG0016885	TRUE	Salmo salar signal transducer and activator of transcription 6-like (LOC106567004), transcript variant X2, mRNA	DNA binding;DNA-binding transcription factor activity;nucleus;transcription factor complex;regulation of transcription, DNA-templated;signal transduction;regulation of transcription, DNA-templated	0.136745	0.443379	0.768925	relaxed	not_significant
OG0016961	TRUE	Salvelinus alpinus kaptin, actin binding protein (kptn), transcript variant X1, mRNA	actin binding;actin filament organization;actin cytoskeleton	0.136958	0.443379	0.474759	relaxed	not_significant
OG0005916	TRUE	Salmo salar Apoptosis regulator Bcl-X (bclx), transcript variant X1, mRNA	regulation of apoptotic process	0.137226	0.443379	3.90751	intensified	not_significant
OG0008858	FALSE	Salmo salar tumor necrosis factor receptor type 1-associated DEATH domain protein-like (LOC106562229), transcript variant X4, mRNA	protein binding;positive regulation of I-kappaB kinase/NF-kappaB signaling;molecular adaptor activity	0.137315	0.443379	2.69522	intensified	not_significant
OG0007288	TRUE	Salvelinus alpinus persulfide dioxygenase ETHE1, mitochondrial (LOC111965185), mRNA		0.137346	0.443379	0.662154	relaxed	not_significant
OG0010725	FALSE	Salmo salar INO80 complex subunit C-like (LOC106574865), mRNA	chromatin remodeling;Ino80 complex	0.138141	0.445053	0.533295	relaxed	not_significant
OG0013368	TRUE	Salmo salar VPS50 EARP/GARPII complex subunit (vps50), transcript variant X2, mRNA	endocytic recycling;retrograde transport, endosome to Golgi;EARP complex	0.138279	0.445053	1.21939	intensified	not_significant
OG0014903	TRUE	Salmo salar clone ssal-rgf-513-094 Syntenin-1 putative mRNA, complete cds	protein binding;chemical synaptic transmission;actin cytoskeleton organization;intracellular signal transduction	0.138359	0.445053	5.88238	intensified	not_significant
OG0014291	FALSE	Salmo salar prolyl-tRNA synthetase 2, mitochondrial (putative) (pars2), transcript variant X1, mRNA	aminoacyl-tRNA ligase activity;ATP binding;tRNA aminoacylation for protein translation	0.138604	0.445311	1.86833	intensified	not_significant
OG0005928	TRUE	Salmo salar early growth response protein 2b-like (LOC106592202), mRNA	nucleic acid binding	0.140337	0.450344	0.636898	relaxed	not_significant
OG0009903	TRUE	Salvelinus alpinus ubiquitin recognition factor in ER-associated degradation protein 1 (LOC111974322), mRNA	ubiquitin-dependent protein catabolic process	0.14067	0.45088	0.695192	relaxed	not_significant
OG0002634	TRUE	Salmo salar sarcoglycan, zeta (sgcz), mRNA	sarcoglycan complex;integral component of membrane	0.141136	0.451494	2.0173	intensified	not_significant
OG0009045	TRUE	Salmo salar protein zer-1 homolog (LOC106570444), transcript variant X2, mRNA	protein binding;Cul2-RING ubiquitin ligase complex	0.141413	0.451494	0.814643	relaxed	not_significant
OG0005209	TRUE	Salmo salar sphingosine 1-phosphate receptor 1-like (LOC106601325), mRNA	G protein-coupled receptor signaling pathway;integral component of membrane;sphingosine-1-phosphate receptor activity	0.141611	0.451494	1.21227	intensified	not_significant
OG0013682	TRUE	Salmo salar ADAM metallopeptidase with thrombospondin type 1 motif, 13 (adamts13), mRNA	metalloendopeptidase activity;proteolysis	0.141662	0.451494	1.84181	intensified	not_significant
OG0010002	TRUE	Salmo salar forkhead box D1 (foxd1), mRNA	DNA-binding transcription factor activity;transcription factor complex;regulation of transcription, DNA-templated;sequence-specific DNA binding;regulation of transcription, DNA-templated	0.141698	0.451494	0.803207	relaxed	not_significant
OG0015617	TRUE	Salmo salar isovaleryl-CoA dehydrogenase, mitochondrial-like (LOC106608228), mRNA	acyl-CoA dehydrogenase activity;obsolete electron transport;flavin adenine dinucleotide binding;oxidation-reduction process	0.142007	0.451946	0.739653	relaxed	not_significant
OG0012847	TRUE	Salvelinus alpinus microtubule-associated protein 1B (LOC111961802), mRNA	microtubule cytoskeleton organization;microtubule;nervous system development;microtubule binding;tubulin complex	0.142858	0.453701	0.813905	relaxed	not_significant
OG0013187	TRUE	Salmo salar adenylate kinase 8 (ak8), transcript variant X5, mRNA	ATP binding;nucleobase-containing compound metabolic process;nucleobase-containing compound kinase activity	0.143246	0.453701	1.54893	intensified	not_significant
OG0013120	TRUE	Salmo salar RING finger protein 141 (LOC106573242), mRNA		0.143419	0.453701	0.211013	relaxed	not_significant
OG0012154	TRUE	Salvelinus alpinus ATP-binding cassette sub-family A member 2-like (LOC111957580), mRNA	ATP binding;integral component of membrane;ATPase activity, coupled to transmembrane movement of substances;transmembrane transport	0.14345	0.453701	0.886727	relaxed	not_significant
OG0005663	TRUE	Salmo salar GTPase IMAP family member 7-like (LOC106568993), transcript variant X2, mRNA	GTP binding	0.143512	0.453701	1.27194	intensified	not_significant
OG0007987	TRUE	Salmo salar exocyst complex component 5 (exoc5), mRNA	exocyst;exocytosis;vesicle docking	0.143578	0.453701	0.183055	relaxed	not_significant
OG0011873	TRUE	Salmo salar AT-rich interactive domain-containing protein 5A-like (LOC106579832), transcript variant X2, mRNA	DNA binding;nucleus;regulation of transcription, DNA-templated	0.143825	0.453701	0.549348	relaxed	not_significant
OG0009033	TRUE	Salmo salar nectin-4-like (LOC106569380), transcript variant X2, mRNA	cell adhesion;viral entry into host cell	0.143901	0.453701	0.116626	relaxed	not_significant
OG0002840	TRUE	Salvelinus alpinus cystathionine gamma-lyase (LOC111975559), mRNA	catalytic activity;pyridoxal phosphate binding	0.144476	0.454322	0.81184	relaxed	not_significant
OG0005739	TRUE	Salmo salar glioma tumor suppressor candidate region gene 2 protein-like (LOC106612613), mRNA		0.144532	0.454322	0.75243	relaxed	not_significant
OG0011391	FALSE	Salmo salar tumor necrosis factor receptor superfamily member 5-like (LOC106576603), mRNA	transmembrane signaling receptor activity;protein binding;apoptotic process;immune response;signal transduction;membrane	0.144603	0.454322	0.507599	relaxed	not_significant
OG0003508	FALSE	Salmo salar WD repeat and FYVE domain-containing protein 2-like (LOC106586501), mRNA	protein binding;metal ion binding	0.14507	0.455132	4.27879	intensified	not_significant
OG0013681	TRUE	Oncorhynchus mykiss zona pellucida sperm-binding protein 4-like (LOC110530709), mRNA		0.145222	0.455132	1.30804	intensified	not_significant
OG0015353	TRUE	Salvelinus alpinus mitochondrial mRNA pseudouridine synthase Trub2 (LOC111970298), transcript variant X2, mRNA	pseudouridine synthesis;RNA binding;RNA processing;pseudouridine synthase activity	0.145479	0.455132	1.58766	intensified	not_significant
OG0006279	TRUE	Salmo salar probable carboxypeptidase PM20D1.2 (LOC106567266), mRNA	metallocarboxypeptidase activity	0.145534	0.455132	1.33573	intensified	not_significant
OG0010553	TRUE	Salmo salar tetratricopeptide repeat protein 8-like (LOC106591546), transcript variant X2, mRNA	protein binding;BBSome;non-motile cilium assembly	0.145922	0.455817	6.69664	intensified	not_significant
OG0009248	TRUE	Salmo salar interleukin-22 receptor subunit alpha-1-like (LOC106571364), transcript variant X1, mRNA	protein binding	0.147048	0.458803	0.750533	relaxed	not_significant
OG0002639	TRUE	Salmo salar gamma-interferon-inducible lysosomal thiol reductase-like (LOC106568950), mRNA		0.14789	0.46037	5.3138	intensified	not_significant
OG0002378	TRUE	Salmo salar clone ssal-rgf-522-366 Transcription factor AP-1 putative mRNA, complete cds	DNA binding;DNA-binding transcription factor activity;transcription factor complex;regulation of transcription, DNA-templated;regulation of transcription, DNA-templated	0.147921	0.46037	0.723842	relaxed	not_significant
OG0008329	TRUE	Salvelinus alpinus methyl-CpG-binding domain protein 5 (LOC111976489), transcript variant X5, mRNA	DNA binding;nucleus	0.14822	0.46037	0.822518	relaxed	not_significant
OG0005437	TRUE	Salmo salar DEK proto-oncogene (dek), transcript variant X4, mRNA		0.148231	0.46037	3.99406	intensified	not_significant
OG0002559	FALSE	Salmo salar twist-related protein 2-like (LOC106565235), mRNA	protein dimerization activity	0.148857	0.461781	0	relaxed	not_significant
OG0002077	TRUE	Salmo salar retinal guanylyl cyclase 2-like (LOC106567882), transcript variant X2, mRNA	protein kinase activity;ATP binding;protein phosphorylation;cyclic nucleotide biosynthetic process;phosphorus-oxygen lyase activity;intracellular signal transduction	0.149276	0.461845	10.1793	intensified	not_significant
OG0008961	TRUE	Salmo salar gamma-glutamyltransferase 7-like (LOC106565945), transcript variant X2, mRNA	glutathione catabolic process;glutathione hydrolase activity	0.149501	0.461845	0.402851	relaxed	not_significant
OG0004628	TRUE	Salmo salar erlin-1 (LOC106576878), mRNA	endoplasmic reticulum;ubiquitin-dependent ERAD pathway;ubiquitin protein ligase binding	0.14955	0.461845	0.697816	relaxed	not_significant
OG0003616	FALSE	Salmo salar dual specificity protein phosphatase 14-like (LOC106581186), transcript variant X2, mRNA	protein dephosphorylation;MAP kinase tyrosine/serine/threonine phosphatase activity	0.149681	0.461845	5.82557	intensified	not_significant
OG0004155	TRUE	Salvelinus alpinus protein phosphatase PTC7 homolog (LOC111961496), mRNA	catalytic activity	0.149732	0.461845	0.7762	relaxed	not_significant
OG0011918	TRUE	Salmo salar centromere protein N-B-like (LOC106562296), mRNA	chromosome segregation;kinetochore assembly	0.14998	0.462082	3.78736	intensified	not_significant
OG0008956	TRUE	Salmo salar Bruton agammaglobulinemia tyrosine kinase (btk), transcript variant X2, mRNA	protein tyrosine kinase activity;protein binding;ATP binding;protein phosphorylation;intracellular signal transduction	0.150694	0.463651	1.30318	intensified	not_significant
OG0004170	TRUE	Esox lucius hepatocyte growth factor-regulated tyrosine kinase substrate (hgs), transcript variant X12, mRNA	intracellular protein transport;metal ion binding	0.150832	0.463651	0.7741	relaxed	not_significant
OG0013414	TRUE	Oncorhynchus tshawytscha CST complex subunit STN1-like (LOC112262900), transcript variant X3, mRNA	telomere capping;single-stranded telomeric DNA binding;CST complex	0.151286	0.464424	0.498092	relaxed	not_significant
OG0003730	TRUE	Salmo salar stimulated by retinoic acid gene 6 protein homolog (LOC106587923), mRNA	retinol transmembrane transporter activity;signaling receptor activity	0.151428	0.464424	0.777962	relaxed	not_significant
OG0011464	TRUE	Salmo salar KAT8 regulatory NSL complex subunit 2 (kansl2), transcript variant X2, mRNA	histone acetyltransferase complex	0.152329	0.466658	0.493578	relaxed	not_significant
OG0014379	FALSE	Salmo salar Sp7 transcription factor (sp7), mRNA		0.153293	0.469079	0.602024	relaxed	not_significant
OG0003989	TRUE	Salmo salar reticulon-4 receptor-like (LOC106564246), mRNA		0.153867	0.46987	0.815637	relaxed	not_significant
OG0002381	TRUE	Salvelinus alpinus probable ATP-dependent RNA helicase ddx6 (LOC111959128), transcript variant X3, mRNA	nucleic acid binding;ATP binding	0.153899	0.46987	1.15857	intensified	not_significant
OG0009619	TRUE	Salmo salar ceramide-1-phosphate transfer protein-like (LOC106567139), mRNA	cytoplasm;intermembrane lipid transfer;intermembrane lipid transfer activity	0.154891	0.472111	0.540799	relaxed	not_significant
OG0004912	FALSE	Salmo salar noggin (nog), mRNA	negative regulation of BMP signaling pathway;negative regulation of cell differentiation	0.154982	0.472111	1.26253	intensified	not_significant
OG0003898	TRUE	Salvelinus alpinus sorting nexin 2 (snx2), transcript variant X2, mRNA	intracellular protein transport;endocytosis;retromer complex;phosphatidylinositol binding	0.155201	0.472245	1.22925	intensified	not_significant
OG0009930	TRUE	Salmo salar LSM11, U7 small nuclear RNA associated (lsm11), mRNA	U7 snRNA binding	0.156199	0.474746	1.99388	intensified	not_significant
OG0004654	TRUE	Salmo salar zinc transporter ZIP8-like (LOC106591239), transcript variant X2, mRNA	membrane;metal ion transport;metal ion transmembrane transporter activity;transmembrane transport	0.156628	0.474994	1.19531	intensified	not_significant
OG0002581	TRUE	Salmo salar uncharacterized LOC106561283 (LOC106561283), transcript variant X5, mRNA		0.156632	0.474994	1.34734	intensified	not_significant
OG0012859	TRUE	Oncorhynchus kisutch sodium channel subunit beta-3-like (LOC109905376), transcript variant X3, mRNA	voltage-gated sodium channel complex;sodium ion transport;sodium channel regulator activity	0.157361	0.476669	3.52086	intensified	not_significant
OG0008500	TRUE	Salmo salar laminin, beta 3 (lamb3), transcript variant X4, mRNA		0.158	0.477956	0.279107	relaxed	not_significant
OG0011203	TRUE	Salmo salar pseudouridine-metabolizing bifunctional protein C1861.05-like (LOC106561644), transcript variant X2, mRNA	hydrolase activity, acting on glycosyl bonds	0.158139	0.477956	0.318221	relaxed	not_significant
OG0013198	TRUE	Salvelinus alpinus D-3-phosphoglycerate dehydrogenase (LOC111974903), mRNA	phosphoglycerate dehydrogenase activity;glycine metabolic process;L-serine biosynthetic process;threonine metabolic process;NAD binding;oxidation-reduction process	0.158437	0.477968	0.714999	relaxed	not_significant
OG0017333	TRUE	Salvelinus alpinus CLOCK-interacting pacemaker (LOC111963300), transcript variant X1, mRNA	negative regulation of circadian rhythm;negative regulation of transcription, DNA-templated	0.158497	0.477968	2.91229	intensified	not_significant
OG0014116	TRUE	Oncorhynchus tshawytscha CLOCK-interacting pacemaker-like (LOC112267272), transcript variant X3, mRNA	negative regulation of circadian rhythm;negative regulation of transcription, DNA-templated	0.159035	0.479056	0	relaxed	not_significant
OG0005356	FALSE	Salmo salar lumican-like (LOC106576454), transcript variant X2, mRNA	protein binding;visual perception;collagen fibril organization;collagen-containing extracellular matrix	0.159503	0.479869	0.358694	relaxed	not_significant
OG0006673	TRUE	Salvelinus alpinus sn1-specific diacylglycerol lipase beta (LOC111967874), mRNA		0.15966	0.479869	0.808035	relaxed	not_significant
OG0008718	TRUE	Salmo salar X-ray repair complementing defective repair in Chinese hamster cells 3 (xrcc3), mRNA	DNA binding;ATP binding;DNA repair;DNA-dependent ATPase activity	0.160277	0.481186	1.64679	intensified	not_significant
OG0007275	TRUE	Salmo salar aquaporin 9 (aqp9), mRNA	channel activity;membrane;transmembrane transport	0.160681	0.481865	0.430336	relaxed	not_significant
OG0008074	FALSE	Salmo salar LRRN4 C-terminal-like protein (LOC106603114), transcript variant X1, mRNA	protein binding	0.160956	0.482154	1.82763	intensified	not_significant
OG0009390	TRUE	Salmo salar sialin-like (LOC106588475), transcript variant X2, mRNA	integral component of membrane;transmembrane transport	0.161922	0.484452	1.52968	intensified	not_significant
OG0007910	TRUE	Salvelinus alpinus src-like-adapter 2 (LOC111966458), mRNA	SH3/SH2 adaptor activity;regulation of signal transduction	0.162199	0.484452	1.42631	intensified	not_significant
OG0004851	TRUE	Salmo salar Beta-2-glycoprotein 1 (apoh), mRNA		0.162436	0.484452	0.804062	relaxed	not_significant
OG0004397	TRUE	Salmo salar pinin (LOC100380709), mRNA		0.162473	0.484452	1.55133	intensified	not_significant
OG0006846	TRUE	Salvelinus alpinus potassium channel subfamily K member 1-like (LOC112070319), mRNA	potassium channel activity;integral component of membrane;potassium ion transmembrane transport	0.162619	0.484452	2.12474	intensified	not_significant
OG0006620	TRUE	Salmo salar interleukin enhancer-binding factor 3 homolog (LOC106589563) mRNA	RNA binding;spermatogenesis	0.163093	0.485065	1.77619	intensified	not_significant
OG0010616	FALSE	Salmo salar proline-serine-threonine phosphatase-interacting protein 2-like (LOC106568404), mRNA	actin binding;cytoskeleton organization;cell migration	0.163437	0.485065	0.651655	relaxed	not_significant
OG0003519	FALSE	Oncorhynchus mykiss RNA binding protein fox-1 homolog 2-like (LOC110538324), transcript variant X5, mRNA	RNA binding;regulation of RNA splicing	0.163456	0.485065	0.0547908	relaxed	not_significant
OG0013625	TRUE	Salmo salar TATA box binding protein (TBP)-associated factor, RNA polymerase I, C, 110kDa (taf1c), mRNA	protein binding;transcription by RNA polymerase I	0.163543	0.485065	1.42563	intensified	not_significant
OG0013467	TRUE	Salmo salar craniofacial development protein 1 (cfdp1), mRNA		0.164211	0.48563	0.134535	relaxed	not_significant
OG0008552	TRUE	Salmo salar family with sequence similarity 65, member A (fam65a), transcript variant X9, mRNA		0.164248	0.48563	1.23969	intensified	not_significant
OG0003742	TRUE	Salmo salar zinc finger CCCH domain-containing protein 14-like (LOC106608275), transcript variant X5, mRNA	poly(A) binding;regulation of mRNA stability;negative regulation of mRNA polyadenylation	0.164273	0.48563	1.23993	intensified	not_significant
OG0009496	TRUE	Salmo salar guanine nucleotide-binding protein-like 3 (LOC106583012), mRNA	GTP binding	0.164646	0.485869	0.72875	relaxed	not_significant
OG0009518	TRUE	Salmo salar ubiquitination factor E4A (ube4a), mRNA	ubiquitin ligase complex;ubiquitin-dependent protein catabolic process;protein ubiquitination;ubiquitin-ubiquitin ligase activity	0.164713	0.485869	0.751915	relaxed	not_significant
OG0004707	FALSE	Salmo salar beta-adrenergic receptor kinase 2 (LOC106568375), mRNA	G protein-coupled receptor kinase activity;ATP binding;protein phosphorylation;signal transduction;serine family amino acid metabolic process	0.165093	0.486076	7.03841	intensified	not_significant
OG0014063	TRUE	Salmo salar glutathione synthetase (gss), transcript variant X1, mRNA	glutathione synthase activity;ATP binding;glutathione biosynthetic process	0.165152	0.486076	1.29838	intensified	not_significant
OG0015919	FALSE	Salmo salar Fanconi anemia core complex associated protein 24 (faap24), mRNA	interstrand cross-link repair;Fanconi anaemia nuclear complex	0.165516	0.486076	48.5582	intensified	not_significant
OG0000403	TRUE	Salmo salar arfaptin-2-like (LOC106612869), transcript variant X1, mRNA	protein domain specific binding	0.165581	0.486076	0.853243	relaxed	not_significant
OG0017212	FALSE	Oncorhynchus tshawytscha lipid droplet associated hydrolase (ldah), mRNA		0.165683	0.486076	0.533907	relaxed	not_significant
OG0004606	TRUE	Salmo salar complement component 1 Q subcomponent-binding protein, mitochondrial-like (LOC106567406), transcript variant X2, mRNA	mitochondrial matrix	0.165882	0.486132	1.44704	intensified	not_significant
OG0004101	TRUE	Salmo salar claudin-15-like (LOC106568649), mRNA	structural molecule activity;bicellular tight junction;integral component of membrane	0.166253	0.486692	0.321637	relaxed	not_significant
OG0005113	TRUE	Salmo salar calmin-like (LOC106602440), mRNA	protein binding	0.167004	0.488049	0.677063	relaxed	not_significant
OG0008261	TRUE	Salmo salar uncharacterized LOC106585946 (LOC106585946), transcript variant X1, mRNA		0.167204	0.488049	0.723857	relaxed	not_significant
OG0008070	FALSE	Salmo salar schwannomin-interacting protein 1-like (LOC106567900), mRNA		0.167391	0.488049	0.140143	relaxed	not_significant
OG0011925	TRUE	Salvelinus alpinus uncharacterized LOC111982059 (LOC111982059), transcript variant X2, mRNA	kinetochore;mitotic cell cycle checkpoint	0.167439	0.488049	0.633715	relaxed	not_significant
OG0006706	TRUE	Salvelinus alpinus regulator of microtubule dynamics protein 2 (LOC111951901), transcript variant X1, mRNA	protein binding	0.169379	0.493172	1.31182	intensified	not_significant
OG0005602	TRUE	Salmo salar transmembrane protein 45A (tmem45a), mRNA		0.16968	0.493515	2.00585	intensified	not_significant
OG0003765	TRUE	Salmo salar vacuolar protein sorting-associated protein 37B-like (LOC106568542), mRNA	ESCRT I complex;endosome transport via multivesicular body sorting pathway	0.171494	0.497949	4.79719	intensified	not_significant
OG0013432	TRUE	Salmo salar Rab geranylgeranyltransferase, alpha subunit (rabggta), transcript variant X1, mRNA	Rab geranylgeranyltransferase activity;protein binding;Rab-protein geranylgeranyltransferase complex;zinc ion binding;protein geranylgeranylation;protein prenylation	0.171573	0.497949	3.66101	intensified	not_significant
OG0004797	TRUE	Salmo salar C-X-C chemokine receptor type 3-like (LOC106605567), mRNA	regulation of leukocyte migration;chemotaxis;inflammatory response;G protein-coupled receptor signaling pathway, coupled to cyclic nucleotide second messenger;integral component of membrane;C-X-C chemokine receptor activity	0.172253	0.499387	1.31321	intensified	not_significant
OG0011366	TRUE	Salmo salar CD2 antigen cytoplasmic tail-binding protein 2 (cd2b2), transcript variant X1, mRNA	protein binding;U5 snRNP	0.17246	0.49945	2.33038e-13	relaxed	not_significant
OG0004605	FALSE	Salvelinus alpinus epidermal growth factor-like protein 7 (LOC111961811), transcript variant X3, mRNA	calcium ion binding;protein binding	0.17327	0.501258	0.648033	relaxed	not_significant
OG0015483	FALSE	Salmo salar uncharacterized LOC106568869 (LOC106568869), transcript variant X2, mRNA		0.173641	0.501796	2.43873e-12	relaxed	not_significant
OG0010014	TRUE	Salmo salar Krueppel-like factor 9 (LOC106585715), transcript variant X1, mRNA	nucleic acid binding	0.174496	0.502148	2.41284	intensified	not_significant
OG0009159	TRUE	Salmo salar vasohibin 2 (vash2), mRNA	cytoplasm;regulation of angiogenesis	0.174749	0.502148	2.2432	intensified	not_significant
OG0008764	TRUE	Salvelinus alpinus WW domain-binding protein 2-like (LOC111967847), mRNA	nuclear chromatin;transcription coactivator activity;transcription factor complex;positive regulation of gene expression, epigenetic;positive regulation of transcription, DNA-templated;cellular response to estrogen stimulus	0.17475	0.502148	0.743701	relaxed	not_significant
OG0010205	TRUE	Salmo salar hepatocyte growth factor activator-like (LOC106577572), transcript variant X1, mRNA	serine-type endopeptidase activity;extracellular region;proteolysis	0.174916	0.502148	0.607793	relaxed	not_significant
OG0015390	TRUE	Oncorhynchus mykiss cytosolic Fe-S cluster assembly factor nubp1-like (LOC110515829), mRNA	iron-sulfur cluster assembly;4 iron, 4 sulfur cluster binding	0.174941	0.502148	18.735	intensified	not_significant
OG0014534	FALSE	Salvelinus alpinus mediator of RNA polymerase II transcription subunit 27 (LOC111974264), transcript variant X2, mRNA	mediator complex	0.175019	0.502148	0.697761	relaxed	not_significant
OG0010503	FALSE	Salmo salar synaptotagmin-4-like (LOC106587206), transcript variant X2, mRNA		0.175064	0.502148	2.1811	intensified	not_significant
OG0013248	TRUE	Salmo salar zinc finger protein 385A-like (LOC106583234), transcript variant X2, mRNA	nucleic acid binding;zinc ion binding	0.175628	0.50285	0.589342	relaxed	not_significant
OG0006577	TRUE	Salvelinus alpinus serum response factor (LOC111951921), transcript variant X1, mRNA	DNA-binding transcription factor activity, RNA polymerase II-specific;proximal promoter sequence-specific DNA binding;positive regulation of transcription by RNA polymerase II;protein dimerization activity	0.175681	0.50285	1.64539	intensified	not_significant
OG0010136	TRUE	Salmo salar selenoprotein Ja (selja), mRNA		0.1762	0.5038	0.108303	relaxed	not_significant
OG0007118	TRUE	Salmo salar cleavage and polyadenylation specificity factor subunit 5-like (LOC106562230), mRNA	mRNA binding;mRNA cleavage factor complex;mRNA polyadenylation;hydrolase activity	0.178413	0.509589	1.18479	intensified	not_significant
OG0003826	TRUE	Salmo salar asporin (aspn), mRNA	calcium ion binding;protein binding;collagen binding;collagen trimer	0.178832	0.509806	0.7377	relaxed	not_significant
OG0009464	TRUE	Salmo salar endothelin B receptor-like (LOC106610225), transcript variant X1, mRNA	endothelin receptor activity;G protein-coupled receptor signaling pathway, coupled to cyclic nucleotide second messenger;regulation of blood pressure;integral component of membrane;vasoconstriction;enteric nervous system development	0.178866	0.509806	0.169549	relaxed	not_significant
OG0007150	FALSE	Salmo salar zinc finger protein 800-like (LOC106576088), transcript variant X3, mRNA	nucleic acid binding	0.179348	0.510641	1.39609	intensified	not_significant
OG0011886	TRUE	Oncorhynchus tshawytscha short transient receptor potential channel 2-like (LOC112228643), transcript variant X1, mRNA	single strand break repair;damaged DNA binding;nucleus	0.180312	0.512845	0.0636061	relaxed	not_significant
OG0003474	TRUE	Salmo salar autophagy-related protein 101 (LOC106567955), mRNA	autophagy	0.181583	0.515826	0.315818	relaxed	not_significant
OG0012687	TRUE	Salmo salar intraflagellar transport 43 (ift43), transcript variant X2, mRNA	intraciliary transport particle A	0.181742	0.515826	0.602308	relaxed	not_significant
OG0006163	TRUE	Salvelinus alpinus neuronal PAS domain-containing protein 2 (LOC111950768), transcript variant X3, mRNA	DNA-binding transcription factor activity;nucleus;transcription factor complex;cytoplasm;regulation of transcription, DNA-templated;regulation of transcription, DNA-templated;protein dimerization activity	0.181958	0.515897	0.762188	relaxed	not_significant
OG0012955	FALSE	Salmo salar transcriptional adapter 3 (LOC106582924), mRNA		0.183306	0.519174	0.495179	relaxed	not_significant
OG0009025	TRUE	Salmo salar elongation of very long chain fatty acids protein 7-like (LOC106571348), transcript variant X2, mRNA	fatty acid elongase activity;fatty acid elongase complex;integral component of membrane;fatty acid elongation, saturated fatty acid;very long-chain fatty acid biosynthetic process;obsolete acyl-carrier-protein biosynthetic process	0.184004	0.519974	1.37673	intensified	not_significant
OG0007470	TRUE	Salmo salar SRSF protein kinase 2-like (LOC106566977), mRNA	protein kinase activity;ATP binding;protein phosphorylation	0.184114	0.519974	0.589181	relaxed	not_significant
OG0016686	TRUE	Salvelinus alpinus linkage group 4q.1:29 C5orf30 homolog (lg4q.1:29h5orf30), mRNA		0.184318	0.519974	1.93595	intensified	not_significant
OG0011744	FALSE	Oncorhynchus mykiss protein O-GlcNAcase-like (LOC110485509), mRNA		0.184358	0.519974	0.572936	relaxed	not_significant
OG0011826	TRUE	Salmo salar COBW domain containing 3 (cbwd3), transcript variant X3, mRNA		0.185845	0.523421	3.2431	intensified	not_significant
OG0014074	TRUE	Salmo salar Ras suppressor protein 1 (rsu1), transcript variant X2, mRNA	protein binding	0.185967	0.523421	50	intensified	not_significant
OG0006290	TRUE	Salmo salar transmembrane protein 182-like (LOC106581990), mRNA	integral component of membrane	0.186773	0.525141	1.53771	intensified	not_significant
OG0017180	TRUE	Salmo salar HBS1-like (S. cerevisiae) (hbs1l), mRNA	GTPase activity;GTP binding	0.187231	0.525882	0.671967	relaxed	not_significant
OG0004393	TRUE	Salmo salar forkhead box Q1 (foxq1), mRNA	DNA-binding transcription factor activity;transcription factor complex;regulation of transcription, DNA-templated;sequence-specific DNA binding;regulation of transcription, DNA-templated	0.18778	0.526877	1.46535	intensified	not_significant
OG0014030	TRUE	Salmo salar F-box/LRR-repeat protein 14-like (LOC106573211), mRNA	protein binding	0.188604	0.52851	0.616027	relaxed	not_significant
OG0008375	TRUE	Salmo salar BTB/POZ domain-containing protein 17-like (LOC106606358), transcript variant X2, mRNA	protein binding	0.188754	0.52851	0.811551	relaxed	not_significant
OG0012044	FALSE	Oncorhynchus mykiss myogenic factor 5-like (LOC110490466), mRNA	DNA binding;nucleus;regulation of transcription, DNA-templated;muscle organ development;protein dimerization activity	0.18909	0.528903	21.4632	intensified	not_significant
OG0002146	TRUE	Salmo salar RNA-binding protein 4.1-like (LOC106608730), mRNA	nucleic acid binding	0.1893	0.528943	0.691286	relaxed	not_significant
OG0000641	TRUE	Salmo salar actin-related protein 2-like (LOC106608890), mRNA	ATP binding;Arp2/3 protein complex;Arp2/3 complex-mediated actin nucleation	0.190472	0.531669	1.4407	intensified	not_significant
OG0008726	TRUE	Oncorhynchus mykiss serine/threonine/tyrosine interacting protein (styx), mRNA	protein dephosphorylation;protein tyrosine/serine/threonine phosphatase activity	0.191414	0.533747	0.801398	relaxed	not_significant
OG0017861	FALSE	Salmo salar acetyl-CoA acetyltransferase 1 (acat1), mRNA	transferase activity, transferring acyl groups other than amino-acyl groups	0.191703	0.534001	0.168728	relaxed	not_significant
OG0000706	TRUE	Salvelinus alpinus protein ABHD17A-like (LOC112080258), mRNA	proteolysis;serine-type peptidase activity	0.191908	0.534021	1.2019	intensified	not_significant
OG0015917	FALSE	Salmo salar NFS1 cysteine desulfurase (nfs1), mRNA	pyridoxal phosphate binding;cysteine desulfurase activity;[2Fe-2S] cluster assembly	0.192576	0.534663	0.586529	relaxed	not_significant
OG0003340	TRUE	Salmo salar kelch-like protein 4 (LOC106612275), transcript variant X1, mRNA	protein binding	0.192648	0.534663	0.720553	relaxed	not_significant
OG0006476	TRUE	Oncorhynchus tshawytscha transmembrane protein 94 (tmem94), transcript variant X3, mRNA	nucleotide binding	0.192732	0.534663	1.11214	intensified	not_significant
OG0007801	TRUE	Salmo salar hemojuvelin-like (LOC106580057), transcript variant X3, mRNA	coreceptor activity;BMP signaling pathway;BMP binding;iron ion homeostasis;HFE-transferrin receptor complex	0.193791	0.537049	1.71977	intensified	not_significant
OG0015801	TRUE	Salmo salar exosome component 5 (exosc5), transcript variant X1, mRNA		0.194443	0.538305	0.750189	relaxed	not_significant
OG0004016	TRUE	Salmo salar sia-alpha-2,3-Gal-beta-1,4-GlcNAc-R:alpha 2,8-sialyltransferase-like (LOC106572171), transcript variant X3, misc_RNA	protein glycosylation;sialyltransferase activity	0.194981	0.538861	1.31979	intensified	not_significant
OG0014906	TRUE	Salmo salar homeobox protein unc-4 homolog (LOC106594315), mRNA	DNA binding	0.195043	0.538861	0.454722	relaxed	not_significant
OG0007847	FALSE	Salmo salar serine hydrolase-like protein (LOC106564548), mRNA		0.195416	0.53934	0.587396	relaxed	not_significant
OG0011658	TRUE	Salmo salar 39S ribosomal protein L44, mitochondrial-like (LOC106612565), mRNA	ribonuclease III activity;RNA processing;regulation of RNA metabolic process	0.196579	0.541795	50	intensified	not_significant
OG0009216	TRUE	Salvelinus alpinus interferon regulatory factor 2-binding protein-like (LOC111963469), mRNA		0.196918	0.541795	2.67834	intensified	not_significant
OG0007851	TRUE	Salmo salar uncharacterized LOC106607481 (LOC106607481), transcript variant X1, mRNA	transcription corepressor activity;transcription factor complex;negative regulation of transcription, DNA-templated;positive regulation of neuron differentiation;negative regulation of Notch signaling pathway	0.197051	0.541795	0.72096	relaxed	not_significant
OG0001585	TRUE	Oncorhynchus tshawytscha protein FAM13B-like (LOC112220729), transcript variant X1, mRNA	signal transduction	0.197365	0.541795	0.75957	relaxed	not_significant
OG0013920	TRUE	Salmo salar melanoma-associated antigen G1-like (LOC106593143), transcript variant X1, mRNA		0.197386	0.541795	0.436563	relaxed	not_significant
OG0003663	TRUE	Salmo salar E3 ubiquitin-protein ligase RNF31-like (LOC106590402), transcript variant X2, mRNA	ubiquitin-protein transferase activity;protein ubiquitination;LUBAC complex	0.197508	0.541795	1.14548	intensified	not_significant
OG0012376	TRUE	Salmo salar pygopus homolog 1-like (LOC106587430), transcript variant X2, mRNA		0.198054	0.542341	3.02604	intensified	not_significant
OG0004950	TRUE	Salmo salar proteasome activator complex subunit 3-like (LOC106589310), mRNA	proteasome activator complex	0.198109	0.542341	0.458934	relaxed	not_significant
OG0004248	TRUE	Salmo salar AMSH-like protease (LOC106578960), transcript variant X3, mRNA	protein binding	0.199526	0.545667	0.81031	relaxed	not_significant
OG0004202	FALSE	Salmo salar TAF8 RNA polymerase II, TATA box binding protein (TBP)-associated factor (taf8), mRNA	translation initiation factor activity;transcription factor TFIID complex;ribosome;regulation of translational initiation;protein heterodimerization activity	0.199945	0.546115	0.668489	relaxed	not_significant
OG0006407	TRUE	Oncorhynchus mykiss proton-coupled amino acid transporter 1-like (LOC110489216), transcript variant X4, mRNA		0.200094	0.546115	0.702794	relaxed	not_significant
OG0013760	TRUE	Salmo salar Iron/zinc purple acid phosphatase-like protein (papl), transcript variant X1, mRNA	acid phosphatase activity;riboflavin metabolic process;hexachlorocyclohexane metabolic process;metal ion binding	0.200317	0.546172	1.39779	intensified	not_significant
OG0010340	TRUE	Salmo salar interleukin-10 receptor subunit beta-like (LOC106586855), transcript variant X1, mRNA	protein binding	0.202058	0.550363	1.25671	intensified	not_significant
OG0005658	TRUE	Salmo salar forkhead box protein A2-like (LOC106612699), mRNA	DNA-binding transcription factor activity;transcription factor complex;regulation of transcription, DNA-templated;transcription factor binding;protein domain specific binding;sequence-specific DNA binding;regulation of transcription, DNA-templated	0.202712	0.550678	0.788582	relaxed	not_significant
OG0009625	TRUE	Salmo salar cytochrome b ascorbate-dependent protein 3-like (LOC106566050) mRNA		0.202733	0.550678	3.33039	intensified	not_significant
OG0010312	TRUE	Salvelinus alpinus SIL1 nucleotide exchange factor (sil1), mRNA		0.202785	0.550678	0.140478	relaxed	not_significant
OG0011830	TRUE	Salmo salar Thyroid transcription factor 1-associated protein 26 homolog (tap26), transcript variant X1, mRNA		0.203317	0.551569	0.452533	relaxed	not_significant
OG0001747	TRUE	Salmo salar G1 to S phase transition 1 (gspt1), transcript variant X2, mRNA	GTPase activity;GTP binding	0.205342	0.556503	1.22058	intensified	not_significant
OG0012399	TRUE	Salvelinus alpinus dehydrogenase/reductase SDR family member on chromosome X (LOC111953414), transcript variant X1, mRNA		0.205928	0.557532	0.399256	relaxed	not_significant
OG0017807	FALSE	Salmo salar cysteine/serine-rich nuclear protein 1-like (LOC106569802), mRNA		0.206412	0.558284	0.296266	relaxed	not_significant
OG0009449	TRUE	Oncorhynchus kisutch integrator complex subunit 14 (ints14), mRNA	integrator complex	0.20681	0.5588	1.39714	intensified	not_significant
OG0012503	TRUE	Salmo salar clone ssal-rgf-501-233 Splicing factor 3B subunit 3 putative mRNA, complete cds	nucleic acid binding;protein binding;nucleus	0.207176	0.559231	0.763064	relaxed	not_significant
OG0011235	TRUE	Salmo salar ribonuclease H2, subunit B (rnaseh2b), transcript variant X1, mRNA	ribonuclease H2 complex	0.207424	0.559341	1.29486	intensified	not_significant
OG0006760	TRUE	Salmo salar pannexin-1-like (LOC106612897), transcript variant X2, mRNA	cation transport;channel activity;positive regulation of interleukin-1 secretion	0.208363	0.561312	11.3902	intensified	not_significant
OG0007845	FALSE	Salmo salar myeloid leukemia factor 2-like (LOC106605851), transcript variant X2, mRNA		0.209064	0.562628	18.3844	intensified	not_significant
OG0008066	FALSE	Salmo salar transmembrane gamma-carboxyglutamic acid protein 4-like (LOC106587872), mRNA	calcium ion binding;extracellular region	0.209268	0.562628	4.33141	intensified	not_significant
OG0007269	TRUE	Salmo salar 3-methyl-2-oxobutanoate dehydrogenase	protein kinase activity	0.210408	0.56434	0.791637	relaxed	not_significant
OG0008766	TRUE	Oncorhynchus kisutch coiled-coil domain-containing protein 80-like (LOC109870701), mRNA		0.210455	0.56434	1.21846	intensified	not_significant
OG0007911	TRUE	Salvelinus alpinus tyrosylprotein sulfotransferase 1 (tpst1), mRNA	peptidyl-tyrosine sulfation;protein-tyrosine sulfotransferase activity	0.210531	0.56434	1.2413	intensified	not_significant
OG0007273	FALSE	Salmo salar tetratricopeptide repeat protein 7A-like (LOC106576764), transcript variant X2, mRNA	protein binding	0.210924	0.564427	0.650282	relaxed	not_significant
OG0003785	TRUE	Salmo salar myocilin-like (LOC106569415), mRNA	regulation of cell-matrix adhesion;extracellular space;positive regulation of cell migration;regulation of stress fiber assembly	0.2111	0.564427	1.20507	intensified	not_significant
OG0011360	TRUE	Salmo salar sterol-4-alpha-carboxylate 3-dehydrogenase, decarboxylating-like (LOC106612199), mRNA	3-beta-hydroxy-delta5-steroid dehydrogenase activity;steroid biosynthetic process;C21-steroid hormone metabolic process;androgen metabolic process;estrogen metabolic process;oxidation-reduction process	0.21119	0.564427	50	intensified	not_significant
OG0016914	TRUE	Salvelinus alpinus C2CD2 like (c2cd2l), transcript variant X2, mRNA		0.211497	0.564688	0.619215	relaxed	not_significant
OG0014180	TRUE	Salmo salar Glucosidase 2 subunit beta (glu2b), mRNA	calcium ion binding;protein binding;N-glycan processing	0.212354	0.565887	1.97999	intensified	not_significant
OG0009267	TRUE	Salmo salar doublesex and mab-3 related transcription factor 2b (dmrt2b), mRNA	DNA-binding transcription factor activity;nucleus;transcription factor complex;regulation of transcription, DNA-templated;sequence-specific DNA binding;regulation of transcription, DNA-templated	0.212365	0.565887	0.778903	relaxed	not_significant
OG0006202	TRUE	Salmo salar WD repeat domain phosphoinositide-interacting protein 3 (LOC106589481), transcript variant X1, mRNA	protein binding	0.212845	0.56606	1.23773	intensified	not_significant
OG0003248	TRUE	Salmo salar kelch-like protein 38 (LOC106564714), mRNA	protein binding	0.212848	0.56606	0.865109	relaxed	not_significant
OG0008475	TRUE	Salmo salar F-box/SPRY domain-containing protein 1 (LOC106590630), transcript variant X2, mRNA	protein binding	0.213096	0.566127	1.27347	intensified	not_significant
OG0010463	TRUE	Salmo salar sorting nexin-6-like (LOC106583161), mRNA	phosphatidylinositol binding	0.213439	0.566127	1.49415	intensified	not_significant
OG0011400	TRUE	Salvelinus alpinus phospholipid scramblase 1-like (LOC112072596), mRNA		0.213502	0.566127	0.56135	relaxed	not_significant
OG0011247	TRUE	Salvelinus alpinus GATOR complex protein WDR24 (LOC111977021), transcript variant X2, mRNA	protein binding;positive regulation of TOR signaling	0.213893	0.566238	0.862217	relaxed	not_significant
OG0012894	TRUE	Salmo salar impact RWD domain protein (impact), transcript variant X1, mRNA	protein binding	0.213963	0.566238	0.562532	relaxed	not_significant
OG0001617	TRUE	Salmo salar LIM domain kinase 2-like (LOC106580321), transcript variant X2, mRNA	protein kinase activity;protein binding;ATP binding;protein phosphorylation	0.214305	0.566587	1.35057	intensified	not_significant
OG0012409	TRUE	Salvelinus alpinus protein tyrosine phosphatase, receptor type H (ptprh), mRNA	protein tyrosine phosphatase activity;protein binding;protein dephosphorylation;tyrosine metabolic process	0.21477	0.567261	0.754763	relaxed	not_significant
OG0015585	TRUE	Salvelinus alpinus NIMA related kinase 4 (nek4), mRNA	protein kinase activity;ATP binding;protein phosphorylation	0.215746	0.568431	0.764361	relaxed	not_significant
OG0006466	TRUE	Oncorhynchus tshawytscha distal-less homeobox 1 (dlx1), mRNA	DNA binding	0.215766	0.568431	0.68626	relaxed	not_significant
OG0008005	TRUE	Salmo salar Rac GTPase activating protein 1 (racgap1), transcript variant X1, mRNA	intracellular signal transduction	0.215844	0.568431	0.813673	relaxed	not_significant
OG0007745	TRUE	Salvelinus alpinus coatomer subunit zeta-1 (LOC111981549), transcript variant X7, mRNA	retrograde vesicle-mediated transport, Golgi to endoplasmic reticulum;COPI vesicle coat	0.216172	0.568741	1.54824	intensified	not_significant
OG0014846	TRUE	Salmo salar sirtuin 5 (sirt5), transcript variant X3, mRNA	protein-malonyllysine demalonylase activity;protein-succinyllysine desuccinylase activity;NAD+ binding	0.216624	0.568964	0.667509	relaxed	not_significant
OG0013757	TRUE	Salvelinus alpinus telomerase associated protein 1 (tep1), transcript variant X2, mRNA	RNA binding;protein binding	0.216678	0.568964	1.50703	intensified	not_significant
OG0011948	TRUE	Salmo salar UTP15, small subunit processome component (utp15), mRNA	protein binding;nucleolus;rRNA processing	0.216912	0.569024	0.808162	relaxed	not_significant
OG0007489	FALSE	Salmo salar tumor protein p53 inducible protein 13 (tp53i13), transcript variant X1, mRNA		0.217523	0.56903	0.0208855	relaxed	not_significant
OG0006304	FALSE	Salmo salar ATP-sensitive inward rectifier potassium channel 15-like (LOC106603448), transcript variant X4, mRNA	inward rectifier potassium channel activity;potassium ion transport;voltage-gated potassium channel complex	0.217543	0.56903	1.4362	intensified	not_significant
OG0006126	TRUE	Salvelinus alpinus protein Ycf2 (LOC111966593), transcript variant X1, mRNA		0.217545	0.56903	0.77904	relaxed	not_significant
OG0011956	TRUE	Salmo salar mediator complex subunit 7 (med7), mRNA	transcription coregulator activity;transcription factor complex;regulation of transcription by RNA polymerase II;mediator complex;regulation of transcription, DNA-templated	0.218206	0.569121	1.28316	intensified	not_significant
OG0010605	FALSE	Salvelinus alpinus single-minded homolog 1-A-like (LOC112069639), transcript variant X3, mRNA	DNA binding;DNA-binding transcription factor activity;protein binding;transcription factor complex;regulation of transcription, DNA-templated;regulation of transcription, DNA-templated	0.218308	0.569121	0.802344	relaxed	not_significant
OG0009506	TRUE	Salmo salar suppressor of fused homolog (LOC106576854), transcript variant X1, mRNA	transcription factor complex;transcription factor binding	0.218381	0.569121	2.22266	intensified	not_significant
OG0011954	TRUE	Salmo salar penta-EF-hand domain containing 1 (pef1), transcript variant X1, mRNA	calcium ion binding	0.218526	0.569121	0.816114	relaxed	not_significant
OG0015045	TRUE	Salmo salar dehydrodolichyl diphosphate syntase complex subunit DHDDS-like (LOC106582847), transcript variant X5, mRNA	transferase activity, transferring alkyl or aryl (other than methyl) groups	0.218634	0.569121	50	intensified	not_significant
OG0017873	FALSE	Salmo salar CUE domain containing 2 (cuedc2), transcript variant X1, mRNA		0.219234	0.570136	0.160963	relaxed	not_significant
OG0011338	TRUE	Salmo salar Calpain-7 (can7), mRNA	calcium-dependent cysteine-type endopeptidase activity;intracellular;proteolysis	0.219538	0.570378	13.2307	intensified	not_significant
OG0003562	TRUE	Oncorhynchus tshawytscha HMG box-containing protein 1-like (LOC112214343), transcript variant X2, mRNA	RNA binding;protein binding;regulation of transcription, DNA-templated	0.220057	0.570688	1.20786	intensified	not_significant
OG0016913	FALSE	Salmo salar carbohydrate sulfotransferase 14-like (LOC106584126), mRNA	sulfotransferase activity;integral component of membrane;carbohydrate biosynthetic process	0.22008	0.570688	0.461066	relaxed	not_significant
OG0016640	TRUE	Salmo salar cellular repressor of E1A stimulated genes 2 (creg2), mRNA	cofactor binding	0.221328	0.572785	2.73498	intensified	not_significant
OG0012253	TRUE	Salvelinus alpinus ras-related and estrogen-regulated growth inhibitor-like protein (LOC111959195), mRNA	GTPase activity;GTP binding;signal transduction;membrane	0.221646	0.572785	0.708035	relaxed	not_significant
OG0009339	TRUE	Salmo salar sperm associated antigen 1 (spag1), mRNA	protein binding	0.221749	0.572785	1.21236	intensified	not_significant
OG0008842	FALSE	Salmo salar MCM2 minichromosome maintenance deficient 2, mitotin (S. cerevisiae) (mcm2), mRNA	DNA binding;helicase activity;ATP binding;nucleus;DNA replication initiation;MCM complex;negative regulation of DNA helicase activity	0.221792	0.572785	0.860165	relaxed	not_significant
OG0015551	FALSE	Oncorhynchus mykiss hydroxylysine kinase (hykk), transcript variant X1, mRNA		0.222189	0.572785	0	relaxed	not_significant
OG0008257	TRUE	Salmo salar CCR4-NOT transcription complex subunit 10-like (LOC106606068), transcript variant X3, mRNA	protein binding;CCR4-NOT complex	0.22233	0.572785	0.365201	relaxed	not_significant
OG0008102	FALSE	Salmo salar zinc finger CCCH domain-containing protein 15-like (LOC106586910), transcript variant X1, mRNA	metal ion binding	0.222373	0.572785	1.13583	intensified	not_significant
OG0003299	TRUE	Salmo salar DCN1-like protein 5 (dcnl5), transcript variant X8, mRNA		0.223361	0.574781	2.7454	intensified	not_significant
OG0012187	TRUE	Salmo salar zinc finger, C2HC-type containing 1A (zc2hc1a), transcript variant X2, mRNA		0.224285	0.57608	1.45984	intensified	not_significant
OG0007713	TRUE	Salvelinus alpinus zinc finger and BTB domain-containing protein 22 (LOC111955297), mRNA	nucleic acid binding;protein binding	0.224292	0.57608	0.68549	relaxed	not_significant
OG0012838	TRUE	Salmo salar carbonic anhydrase-related protein-like (LOC106568872), transcript variant X2, mRNA	carbonate dehydratase activity;one-carbon metabolic process;nitrogen compound metabolic process;zinc ion binding	0.225819	0.57786	0.733256	relaxed	not_significant
OG0011894	TRUE	Salmo salar kinase-like protein SgK196 (sg196), mRNA	protein kinase activity;ATP binding;protein phosphorylation;protein O-linked glycosylation;integral component of membrane;carbohydrate kinase activity;carbohydrate phosphorylation	0.225827	0.57786	2.25337	intensified	not_significant
OG0008273	TRUE	Salmo salar serine--tRNA ligase, mitochondrial-like (LOC106612620), mRNA	serine-tRNA ligase activity;ATP binding;seryl-tRNA aminoacylation;glycine metabolic process;L-serine metabolic process;threonine metabolic process	0.225839	0.57786	0.245613	relaxed	not_significant
OG0014993	TRUE	Salmo salar family with sequence similarity 83, member C (fam83c), mRNA		0.226476	0.57786	2.11293	intensified	not_significant
OG0005919	TRUE	Salmo salar presequence protease, mitochondrial-like (LOC106599488), mRNA	catalytic activity;proteolysis;metal ion binding	0.226493	0.57786	0.805757	relaxed	not_significant
OG0012739	TRUE	Salmo salar brain protein 16 (brp16), mRNA		0.226888	0.57786	1.18668	intensified	not_significant
OG0012693	TRUE	Salvelinus alpinus tudor domain containing 5 (tdrd5), transcript variant X2, mRNA		0.227015	0.57786	1.27635	intensified	not_significant
OG0008725	FALSE	Salmo salar NAD kinase-like (LOC106569596), transcript variant X1, mRNA	NAD+ kinase activity;NADP biosynthetic process;nicotinamide metabolic process;NAD metabolic process;nicotinate nucleotide metabolic process	0.227049	0.57786	3.78689	intensified	not_significant
OG0015361	TRUE	Salmo salar HemK methyltransferase family member 1 (hemk1), mRNA	protein methylation;protein methyltransferase activity	0.227554	0.57786	0.107322	relaxed	not_significant
OG0002791	TRUE	Salmo salar glycosyltransferase-like protein LARGE2 (LOC106587065), transcript variant X5, mRNA	transferase activity, transferring glycosyl groups	0.228	0.57786	0.663338	relaxed	not_significant
OG0009347	TRUE	Salmo salar synaptotagmin-1-like (LOC106584516), transcript variant X2, mRNA	exocytosis;membrane	0.228128	0.57786	0.80346	relaxed	not_significant
OG0009992	TRUE	Salmo salar uracil DNA glycosylase (ung), transcript variant X2, mRNA	uracil DNA N-glycosylase activity;base-excision repair	0.228157	0.57786	0.433277	relaxed	not_significant
OG0008844	FALSE	Salmo salar glyoxalase domain-containing protein 4-like (LOC106581179), mRNA		0.228258	0.57786	1.50574	intensified	not_significant
OG0011959	TRUE	Salmo salar uncharacterized LOC106585066 (LOC106585066), mRNA		0.22848	0.57786	50	intensified	not_significant
OG0010466	TRUE	Oncorhynchus tshawytscha sorting nexin-13-like (LOC112239707), transcript variant X1, mRNA	phosphatidylinositol binding	0.228513	0.57786	3.10442	intensified	not_significant
OG0012657	TRUE	Oncorhynchus mykiss PDZ and LIM domain protein 7-like (LOC110489654), mRNA	protein binding	0.228579	0.57786	2.78849	intensified	not_significant
OG0001138	TRUE	Salmo salar disabled homolog 1-like (LOC106584207), transcript variant X6, mRNA	protein binding	0.228794	0.57786	1.31684	intensified	not_significant
OG0009715	FALSE	Salvelinus alpinus FAS-associated factor 1 (LOC111972200), transcript variant X1, mRNA	protein binding;cell death	0.228996	0.57786	0.836426	relaxed	not_significant
OG0003740	TRUE	Salvelinus alpinus Zic family member 2 (zic2), mRNA	nucleic acid binding	0.229048	0.57786	0.823519	relaxed	not_significant
OG0006302	TRUE	Salmo salar EF-hand calcium-binding domain-containing protein 4A-like (LOC106584810) mRNA	calcium ion binding	0.229942	0.579575	1.76411	intensified	not_significant
OG0005243	TRUE	Salmo salar integral membrane protein GPR155-like (LOC106581752), mRNA	integral component of membrane;intracellular signal transduction;transmembrane transport	0.230265	0.579847	1.67429	intensified	not_significant
OG0005210	TRUE	Salmo salar transmembrane protein 168-A-like (LOC106609249), mRNA		0.232091	0.583901	1.21388	intensified	not_significant
OG0008304	TRUE	Salmo salar methionine synthase reductase-like (LOC106578438), transcript variant X7, mRNA	FMN binding;oxidoreductase activity;oxidation-reduction process	0.232358	0.584029	0.810492	relaxed	not_significant
OG0004989	FALSE	Salmo salar zinc fingers and homeoboxes protein 2-like (LOC106588368), transcript variant X3, mRNA	DNA binding	0.233023	0.584284	0.809312	relaxed	not_significant
OG0012019	TRUE	Salmo salar required for meiotic nuclear division protein 1 homolog (LOC106611322), mRNA		0.233041	0.584284	0.267386	relaxed	not_significant
OG0014562	TRUE	Salvelinus alpinus sentrin-specific protease 6-like (LOC112068103), transcript variant X2, mRNA	proteolysis;cysteine-type peptidase activity	0.233221	0.584284	0.481981	relaxed	not_significant
OG0002676	TRUE	Salmo salar importin subunit alpha-7 (LOC106570694), transcript variant X2, misc_RNA	protein binding	0.233361	0.584284	1.17669	intensified	not_significant
OG0000944	TRUE	Salmo salar chymotrypsin-like elastase family member 2A (LOC106580263), mRNA	serine-type endopeptidase activity;proteolysis	0.233707	0.584284	0.697928	relaxed	not_significant
OG0007678	TRUE	Salvelinus alpinus lysophospholipase II (lypla2), mRNA	hydrolase activity	0.233757	0.584284	0.744987	relaxed	not_significant
OG0005729	TRUE	Salmo salar zinc finger protein 839 (znf839), transcript variant X2, mRNA	nucleic acid binding	0.235924	0.589157	0.72569	relaxed	not_significant
OG0002285	TRUE	Salmo salar adenylate kinase 4, mitochondrial-like (LOC106584033), transcript variant X4, mRNA	adenylate kinase activity;ATP binding;mitochondrion;purine nucleobase metabolic process;ATP metabolic process	0.236694	0.590533	0.710897	relaxed	not_significant
OG0006683	TRUE	Salmo salar chromosome ssa24 open reading frame, human C9orf64 (cssa24h9orf64), mRNA		0.237155	0.591136	0.643053	relaxed	not_significant
OG0015256	TRUE	Salmo salar phosphatidylinositol 3,4,5-trisphosphate 3-phosphatase TPTE2-like (LOC106563924), transcript variant X1, mRNA	protein dephosphorylation;protein tyrosine/serine/threonine phosphatase activity	0.237503	0.59119	0.703682	relaxed	not_significant
OG0005654	TRUE	Salmo salar Probable thiopurine S-methyltransferase (tpmt), transcript variant X3, mRNA	thiopurine S-methyltransferase activity	0.237614	0.59119	0.701858	relaxed	not_significant
OG0006184	TRUE	Salvelinus alpinus HMG-box containing 4 (hmgxb4), transcript variant X1, mRNA		0.238042	0.59171	2.52787	intensified	not_significant
OG0012267	TRUE	Salmo salar protein CREG1-like (LOC106574649), mRNA	cofactor binding	0.238737	0.592663	0.66994	relaxed	not_significant
OG0011373	TRUE	Salmo salar sushi-repeat-containing protein SRPX-like (LOC106582139), transcript variant X1, mRNA		0.238864	0.592663	37.6715	intensified	not_significant
OG0003535	TRUE	Salmo salar acidic leucine-rich nuclear phosphoprotein 32 family member A (LOC106587733) mRNA	protein binding	0.239103	0.592712	1.42244	intensified	not_significant
OG0005130	TRUE	Salmo salar glucosamine-6-phosphate isomerase 1-like (LOC106612224), mRNA	glucosamine-6-phosphate deaminase activity;carbohydrate metabolic process;N-acetylglucosamine metabolic process	0.240165	0.594052	1.24631	intensified	not_significant
OG0011399	TRUE	Salmo salar tumor protein p63-regulated gene 1-like protein (LOC106592764), mRNA		0.24039	0.594052	0.782471	relaxed	not_significant
OG0006450	TRUE	Salvelinus alpinus 3'(2'), 5'-bisphosphate nucleotidase 1 (bpnt1), mRNA	phosphatidylinositol phosphorylation	0.240554	0.594052	2.21688	intensified	not_significant
OG0006892	TRUE	Salmo salar amyloid protein-binding protein 2-like (LOC106581526), transcript variant X2, mRNA	protein binding	0.240575	0.594052	0.830681	relaxed	not_significant
OG0006249	TRUE	Salvelinus alpinus RNA-binding protein 12B-A-like (LOC112076059), mRNA	nucleic acid binding	0.240743	0.594052	0.743639	relaxed	not_significant
OG0011043	TRUE	Salmo salar clone Contig3190 Flavin reductase putative mRNA, complete cds		0.241052	0.594273	0.726561	relaxed	not_significant
OG0001707	TRUE	Salmo salar torsin family 2, member A (tor2a), mRNA	ATP binding;endoplasmic reticulum;chaperone cofactor-dependent protein refolding	0.241815	0.595269	1.18183	intensified	not_significant
OG0008414	TRUE	Oncorhynchus kisutch FERM domain-containing protein 5-like (LOC109882248), mRNA	cytoskeleton;cytoskeletal protein binding	0.241897	0.595269	50	intensified	not_significant
OG0015747	TRUE	Salvelinus alpinus solute carrier family 12 member 3 (slc12a3), mRNA	cation transport;chloride transport;cation:chloride symporter activity;integral component of membrane;transmembrane transport	0.242705	0.596715	0.578123	relaxed	not_significant
OG0007607	TRUE	Salmo salar ubiquitin specific peptidase 30 (usp30), transcript variant X3, mRNA	protein deubiquitination;thiol-dependent ubiquitinyl hydrolase activity	0.243984	0.598897	0.611633	relaxed	not_significant
OG0016531	TRUE	Salmo salar enoyl-CoA hydratase and 3-hydroxyacyl CoA dehydrogenase (ehhadh), mRNA	3-hydroxyacyl-CoA dehydrogenase activity;isoleucine catabolic process;leucine catabolic process;lysine catabolic process;tryptophan metabolic process;valine catabolic process;fatty acid biosynthetic process;benzoate metabolic process;oxidation-reduction process	0.244143	0.598897	0.503453	relaxed	not_significant
OG0008861	FALSE	Salmo salar sulfide:quinone oxidoreductase, mitochondrial-like (LOC106584721), mRNA	oxidoreductase activity;oxidation-reduction process	0.244781	0.598897	1.38025	intensified	not_significant
OG0013669	FALSE	Oncorhynchus tshawytscha microfibrillar-associated protein 3-like (LOC112259869), mRNA		0.24479	0.598897	0.722813	relaxed	not_significant
OG0012412	TRUE	Salvelinus alpinus SPARC related modular calcium binding 2 (smoc2), transcript variant X2, mRNA	calcium ion binding;protein binding;collagen-containing extracellular matrix	0.245122	0.598897	0.266216	relaxed	not_significant
OG0013590	FALSE	Salmo salar ankyrin repeat and SOCS box containing 10 (asb10), transcript variant X1, mRNA	protein binding;intracellular signal transduction	0.245208	0.598897	0	relaxed	not_significant
OG0006436	FALSE	Salmo salar WASH complex subunit FAM21-like (LOC106613225), transcript variant X3, mRNA	WASH complex	0.245318	0.598897	0.626126	relaxed	not_significant
OG0007867	TRUE	Salmo salar N-acetyltransferase 8-like (LOC106583684), mRNA		0.245494	0.598897	0.500681	relaxed	not_significant
OG0004201	FALSE	Salvelinus alpinus homeobox protein Hox-A2a-like (LOC112071734), mRNA	DNA binding	0.245588	0.598897	1.25556	intensified	not_significant
OG0007762	TRUE	Salmo salar fucokinase (fuk), transcript variant X1, mRNA	ATP binding	0.246404	0.600345	1.23916	intensified	not_significant
OG0006459	TRUE	Salmo salar pepsin A-like (LOC106578899), transcript variant X2, mRNA	aspartic-type endopeptidase activity;proteolysis	0.24832	0.603654	0.638829	relaxed	not_significant
OG0005734	TRUE	Salmo salar ankyrin repeat and SOCS box protein 15-like (LOC106609197), transcript variant X2, mRNA	protein binding;intracellular signal transduction	0.248342	0.603654	1.14227	intensified	not_significant
OG0012714	TRUE	Salmo salar coiled-coil domain containing 47 (ccdc47), mRNA		0.248647	0.603654	0.50074	relaxed	not_significant
OG0005069	TRUE	Salmo salar E3 ubiquitin-protein ligase RNF167-like (LOC106567870), transcript variant X2, mRNA	zinc ion binding	0.248997	0.603654	0.313122	relaxed	not_significant
OG0007771	TRUE	Salmo salar occludin-like (LOC106567754), transcript variant X2, mRNA	bicellular tight junction;integral component of membrane;bicellular tight junction assembly	0.249067	0.603654	0.178928	relaxed	not_significant
OG0008330	TRUE	Salmo salar MYC induced nuclear antigen (mina), mRNA		0.249102	0.603654	1.29038	intensified	not_significant
OG0006428	TRUE	Salvelinus alpinus E3 ubiquitin-protein ligase ubr3 (LOC111974930), transcript variant X4, mRNA	zinc ion binding;ubiquitin protein ligase activity;ubiquitin-dependent protein catabolic process via the N-end rule pathway	0.250276	0.604594	0.78283	relaxed	not_significant
OG0005131	TRUE	Salmo salar CI150 protein (ci150), mRNA	positive regulation of I-kappaB kinase/NF-kappaB signaling	0.250355	0.604594	8.13098	intensified	not_significant
OG0002360	TRUE	Salmo salar tumor suppressor candidate 5 homolog (LOC106583942), transcript variant X2, mRNA	integral component of membrane	0.250462	0.604594	1.62981	intensified	not_significant
OG0006606	TRUE	Salvelinus alpinus pleckstrin homology-like domain family B member 1 (LOC111965183), mRNA		0.250478	0.604594	1.97685	intensified	not_significant
OG0013862	FALSE	Salmo salar uncharacterized LOC106608555 (LOC106608555), transcript variant X2, mRNA	B cell receptor complex;B cell receptor signaling pathway	0.250609	0.604594	1.59232	intensified	not_significant
OG0005724	TRUE	Salvelinus alpinus protein CYR61-like (LOC112080627), mRNA	protein binding	0.251125	0.604838	1.24132	intensified	not_significant
OG0005173	TRUE	Salmo salar glycogen	glycogen (starch) synthase activity;glycogen biosynthetic process;starch metabolic process;sucrose metabolic process	0.251158	0.604838	1.2648	intensified	not_significant
OG0003731	TRUE	Salmo salar tubulin-specific chaperone cofactor E-like protein (LOC106567572), transcript variant X2, mRNA	protein binding	0.251812	0.605874	1.34937	intensified	not_significant
OG0009910	TRUE	Salmo salar phosphatidylinositol 3-kinase regulatory subunit gamma-like (LOC106600405), mRNA	phosphatidylinositol 3-kinase complex;phosphatidylinositol 3-kinase regulator activity	0.253188	0.608489	0.781922	relaxed	not_significant
OG0007839	TRUE	Salvelinus alpinus ribosomal RNA adenine dimethylase domain containing 1 (rrnad1), mRNA		0.253396	0.608489	2.55825e-09	relaxed	not_significant
OG0003595	TRUE	Salmo salar clone ssal-evf-559-198 Transmembrane protein 179B putative mRNA, complete cds	integral component of membrane	0.253939	0.608489	1.54954	intensified	not_significant
OG0014924	TRUE	Salmo salar ceramide synthase 1-like (LOC106613669), transcript variant X1, mRNA	integral component of membrane	0.254282	0.608489	0.819859	relaxed	not_significant
OG0003626	FALSE	Salmo salar cat eye syndrome critical region protein 5-like (LOC106566758), mRNA		0.254364	0.608489	0.70798	relaxed	not_significant
OG0011071	TRUE	Salmo salar E3 ubiquitin-protein ligase RNF14-like (LOC106584348), transcript variant X1, mRNA	ubiquitin-protein transferase activity;protein binding;protein ubiquitination	0.254373	0.608489	0.11673	relaxed	not_significant
OG0009003	TRUE	Salmo salar clone ssal-eve-540-283 UBX domain-containing protein 6 putative mRNA, complete cds	protein binding;integral component of membrane;ubiquitin-dependent ERAD pathway	0.254476	0.608489	0.707212	relaxed	not_significant
OG0016883	TRUE	Salmo salar solute carrier family 25, member 27 (slc25a27), transcript variant X1, mRNA	mitochondrial transport;transmembrane transporter activity;mitochondrial membrane	0.255013	0.609235	0.657906	relaxed	not_significant
OG0007980	TRUE	Salmo salar epsin-1-like (LOC106570008), transcript variant X10, mRNA		0.255258	0.609281	0.613896	relaxed	not_significant
OG0005667	TRUE	Salmo salar Hermansky-Pudlak syndrome 3 protein-like (LOC106583958), mRNA		0.255637	0.609391	1.21535	intensified	not_significant
OG0015012	TRUE	Oncorhynchus mykiss coronin-7-like (LOC110515614), mRNA	protein binding;Golgi apparatus	0.255755	0.609391	1.91621	intensified	not_significant
OG0010227	FALSE	Salvelinus alpinus uncharacterized LOC112080782 (LOC112080782), transcript variant X1, mRNA	signaling receptor activity;regulation of neuroinflammatory response	0.256053	0.609563	1.22836	intensified	not_significant
OG0005754	TRUE	Salvelinus alpinus lysosomal-associated transmembrane protein 4B (LOC111964947), transcript variant X1, mRNA	integral component of membrane	0.256607	0.610346	0.759144	relaxed	not_significant
OG0008067	FALSE	Salmo salar TLC domain-containing protein 2-like (LOC106612839), mRNA	integral component of membrane	0.258101	0.613209	0.740531	relaxed	not_significant
OG0002739	TRUE	Salmo salar tyrosine-protein kinase CSK-like (LOC106561717), mRNA	protein tyrosine kinase activity;protein binding;ATP binding;protein phosphorylation	0.258265	0.613209	0.913285	relaxed	not_significant
OG0006780	TRUE	Salmo salar homeobox protein HoxD3ab (hoxd3ab), mRNA	DNA-binding transcription factor activity;nucleus;transcription factor complex;regulation of transcription, DNA-templated;multicellular organism development;sequence-specific DNA binding;regulation of transcription, DNA-templated	0.258609	0.613486	0.781	relaxed	not_significant
OG0011867	TRUE	Salmo salar phosphatidylinositol glycan anchor biosynthesis, class M (pigm), mRNA	GPI anchor biosynthetic process;integral component of membrane;transferase activity, transferring hexosyl groups	0.259547	0.615171	0.779065	relaxed	not_significant
OG0001730	TRUE	Oncorhynchus tshawytscha MAP7 domain-containing protein 1-like (LOC112233808), transcript variant X1, mRNA	microtubule cytoskeleton organization;microtubule cytoskeleton	0.260106	0.615957	0.830066	relaxed	not_significant
OG0004515	TRUE	Salvelinus alpinus transmembrane protein 121-like (LOC111967458), mRNA		0.260485	0.616232	1.18965	intensified	not_significant
OG0010751	TRUE	Salmo salar symplekin (sympk), mRNA		0.260908	0.616232	1.25286	intensified	not_significant
OG0012280	TRUE	Salvelinus alpinus myoD family inhibitor domain-containing protein-like (LOC112068956), mRNA		0.261063	0.616232	0.555575	relaxed	not_significant
OG0009407	FALSE	Salmo salar POU domain, class 2, transcription factor 2-like (LOC106576414), transcript variant X4, mRNA	DNA binding;DNA-binding transcription factor activity;nucleus;transcription factor complex;regulation of transcription, DNA-templated;regulation of transcription, DNA-templated	0.261135	0.616232	0.653191	relaxed	not_significant
OG0008322	TRUE	Salvelinus alpinus dehydrogenase/reductase 7B (dhrs7b), transcript variant X4, mRNA		0.261977	0.617681	0.591148	relaxed	not_significant
OG0004920	FALSE	Salmo salar intraflagellar transport 88 homolog (ift88), mRNA	protein binding;motile cilium	0.263114	0.619452	1.92718	intensified	not_significant
OG0017590	TRUE	Salmo salar dihydrouridine synthase 3 like (dus3l), mRNA	tRNA dihydrouridine synthesis;tRNA dihydrouridine synthase activity;metal ion binding;flavin adenine dinucleotide binding;oxidation-reduction process	0.263406	0.619452	0.742686	relaxed	not_significant
OG0010334	TRUE	Salmo salar scavenger receptor class A member 3-like (LOC106571409), transcript variant X2, mRNA		0.263566	0.619452	2.53872	intensified	not_significant
OG0001203	FALSE	Salmo salar carbohydrate sulfotransferase 11 (LOC106576221), transcript variant X1, mRNA	sulfotransferase activity;integral component of membrane;carbohydrate biosynthetic process	0.263784	0.619452	21.6018	intensified	not_significant
OG0015307	TRUE	Salmo salar origin recognition complex, subunit 5 (orc5), mRNA	origin recognition complex;nucleus;DNA replication	0.263874	0.619452	1.50202	intensified	not_significant
OG0011090	TRUE	Salmo salar myocyte-specific enhancer factor 2B-like (LOC106613729), mRNA		0.264496	0.620372	0.63126	relaxed	not_significant
OG0004540	TRUE	Salmo salar solute carrier family 2, facilitated glucose transporter member 9-like (LOC106576697), transcript variant X2, mRNA	integral component of membrane;transmembrane transporter activity;transmembrane transport	0.264894	0.620767	0.82507	relaxed	not_significant
OG0017062	TRUE	Salmo salar nitrilase family, member 2 (nit2), transcript variant X1, mRNA	nitrogen compound metabolic process	0.265217	0.620984	8.70139	intensified	not_significant
OG0015239	FALSE	Salmo salar dehydrogenase/reductase (SDR family) member 1 (dhrs1), transcript variant X5, mRNA		0.265636	0.621428	41.9747	intensified	not_significant
OG0014272	FALSE	Salmo salar cytochrome c oxidase assembly protein COX15 homolog (LOC106604458), mRNA	heme a biosynthetic process;integral component of membrane;oxidoreductase activity, acting on the CH-CH group of donors;oxidation-reduction process	0.266067	0.621455	1.77463	intensified	not_significant
OG0008117	FALSE	Salmo salar arrestin domain-containing protein 1-like (LOC106585430), mRNA		0.266108	0.621455	0.62266	relaxed	not_significant
OG0016300	TRUE	Salmo salar CT004 protein (ct004), mRNA		0.266371	0.621533	1.63931	intensified	not_significant
OG0007199	TRUE	Salmo salar cerebral cavernous malformation 2 (ccm2), transcript variant X1, mRNA	protein binding	0.26747	0.623558	1.32622	intensified	not_significant
OG0003263	TRUE	Salmo salar putative methyltransferase DDB_G0268948 (LOC106586300), transcript variant X2, mRNA	methyltransferase activity	0.267714	0.623588	0.732668	relaxed	not_significant
OG0004684	TRUE	Salmo salar N-terminal EF-hand calcium-binding protein 2-like (LOC106573751), transcript variant X1, mRNA	calcium ion binding	0.26799	0.623694	0.62613	relaxed	not_significant
OG0006514	TRUE	Salmo salar leucine-rich repeat flightless-interacting protein 2-like (LOC106565433), transcript variant X1, mRNA		0.268466	0.624091	7.53842	intensified	not_significant
OG0011628	TRUE	Salmo salar pleckstrin homology domain containing, family F (with FYVE domain) member 2 (plekhf2), transcript variant X5, mRNA	metal ion binding	0.268622	0.624091	0.826544	relaxed	not_significant
OG0003333	FALSE	Salmo salar rho-related GTP-binding protein RhoU-like (LOC106589655), mRNA	GTPase activity;GTP binding;intracellular;small GTPase mediated signal transduction	0.269504	0.625431	0.846879	relaxed	not_significant
OG0015533	TRUE	Salmo salar N-acetyltransferase UNQ2771/PRO7155 homolog (natu), mRNA	transferase activity	0.269972	0.625431	8.37936	intensified	not_significant
OG0010023	TRUE	Salvelinus alpinus protein FAM204A (LOC111951913), mRNA		0.269976	0.625431	1.57041	intensified	not_significant
OG0012329	TRUE	Salmo salar N(alpha)-acetyltransferase 40, NatD catalytic subunit (naa40), mRNA	H4 histone acetyltransferase activity;H2A histone acetyltransferase activity	0.270125	0.625431	0.647394	relaxed	not_significant
OG0012239	TRUE	Salmo salar lysM and putative peptidoglycan-binding domain-containing protein 3-like (LOC106585811), mRNA		0.270925	0.626377	0.681328	relaxed	not_significant
OG0006305	TRUE	Salmo salar RRS1 ribosome biogenesis regulator homolog (S. cerevisiae) (rrs1), mRNA	nucleus;ribosome biogenesis	0.270997	0.626377	0.851216	relaxed	not_significant
OG0005907	TRUE	Salmo salar DNA damage-inducible transcript 4 protein-like (LOC106577211), mRNA	cytoplasm;negative regulation of signal transduction	0.271679	0.627417	1.27221	intensified	not_significant
OG0002574	TRUE	Salmo salar zinc finger protein 451 (znf451), transcript variant X3, mRNA	nucleic acid binding	0.272297	0.62821	0.866962	relaxed	not_significant
OG0007849	TRUE	Salmo salar ceramide-1-phosphate transfer protein-like (LOC106603604), mRNA	cytoplasm;intermembrane lipid transfer;intermembrane lipid transfer activity	0.27257	0.62821	1.24491	intensified	not_significant
OG0005040	TRUE	Oncorhynchus mykiss uncharacterized LOC110508782 (LOC110508782), transcript variant X2, misc_RNA		0.27272	0.62821	0.683656	relaxed	not_significant
OG0014012	TRUE	Salmo salar clone HM5_0519 TH1-like (th1l) mRNA, complete cds	translation elongation factor activity;nucleus;ribosome;regulation of translational elongation;negative regulation of transcription, DNA-templated	0.273196	0.62877	0.776294	relaxed	not_significant
OG0003966	FALSE	Salmo salar tricarboxylate transport protein, mitochondrial (LOC106568272), mRNA	transmembrane transporter activity;transmembrane transport	0.274308	0.630793	1.215	intensified	not_significant
OG0011056	TRUE	Salmo salar forkhead box protein L2 (LOC101448029), mRNA	DNA-binding transcription factor activity;transcription factor complex;regulation of transcription, DNA-templated;sequence-specific DNA binding;regulation of transcription, DNA-templated	0.275455	0.632891	2.24846	intensified	not_significant
OG0015156	TRUE	Salmo salar clone ssal-eve-547-384 CCAAT/enhancer-binding protein beta putative mRNA, complete cds	DNA binding;DNA-binding transcription factor activity;nucleus;transcription factor complex;regulation of transcription, DNA-templated;regulation of transcription, DNA-templated	0.276377	0.634468	1.42184	intensified	not_significant
OG0014322	FALSE	Salmo salar protein arginine methyltransferase 7 (prmt7), transcript variant X1, mRNA	protein methylation;methyltransferase activity	0.277087	0.635096	0.411993	relaxed	not_significant
OG0008648	TRUE	Salmo salar apoptosis, caspase activation inhibitor (aven), mRNA		0.27712	0.635096	2.80678	intensified	not_significant
OG0015459	TRUE	Salmo salar protein FAM53B-like (LOC106577409), mRNA		0.277403	0.635206	0.459984	relaxed	not_significant
OG0011297	TRUE	Salmo salar arginyl-tRNA synthetase 2, mitochondrial (rars2), mRNA	arginine-tRNA ligase activity;ATP binding;cytoplasm;arginyl-tRNA aminoacylation;arginine metabolic process;proline metabolic process	0.277907	0.635822	1.53514	intensified	not_significant
OG0009563	TRUE	Salmo salar integrator complex subunit 5-like (LOC106612083), mRNA	integrator complex	0.27818	0.635908	0.595558	relaxed	not_significant
OG0004601	TRUE	Salmo salar GRAM domain-containing protein 1C-like (LOC106590473), transcript variant X2, mRNA		0.279359	0.637564	1.3834	intensified	not_significant
OG0015543	TRUE	Salvelinus alpinus cyclin B1 interacting protein 1 (ccnb1ip1), transcript variant X2, mRNA		0.279438	0.637564	0.768424	relaxed	not_significant
OG0005112	TRUE	Salmo salar mitogen-activated protein kinase 7-like (LOC106610275), mRNA		0.279613	0.637564	0.548119	relaxed	not_significant
OG0011115	TRUE	Salmo salar putative P2Y purinoceptor 10 (LOC106604073), transcript variant X5, mRNA	G protein-coupled receptor activity;G protein-coupled receptor signaling pathway;integral component of membrane	0.280442	0.638915	1.50882	intensified	not_significant
OG0003440	TRUE	Salmo salar opioid binding protein/cell adhesion molecule-like (opcml), transcript variant X1, mRNA		0.28098	0.639549	1.34922	intensified	not_significant
OG0010510	TRUE	Salmo salar RAD50-interacting protein 1-like (LOC106595912), mRNA	endoplasmic reticulum;Golgi vesicle transport	0.281193	0.639549	5.07445e-14	relaxed	not_significant
OG0013284	FALSE	Oncorhynchus tshawytscha PX domain-containing protein 1-like (LOC112227259), mRNA	phosphatidylinositol binding	0.281698	0.639829	2.05094	intensified	not_significant
OG0015598	FALSE	Salmo salar tetratricopeptide repeat domain 16 (ttc16), transcript variant X1, mRNA	protein binding	0.281803	0.639829	0.115526	relaxed	not_significant
OG0012197	TRUE	Oncorhynchus mykiss 2-hydroxyacylsphingosine 1-beta-galactosyltransferase-like (LOC110516863), transcript variant X3, mRNA	transferase activity, transferring hexosyl groups	0.282193	0.639829	0.842964	relaxed	not_significant
OG0013179	TRUE	Salmo salar pyruvate dehydrogenase phosphatase regulatory subunit (pdpr), mRNA	protein binding;oxidoreductase activity;oxidation-reduction process	0.282442	0.639829	0.875976	relaxed	not_significant
OG0010715	TRUE	Salmo salar chromosome ssa04 open reading frame, human CXorf57 (cssa04hxorf57), transcript variant X1, mRNA		0.2825	0.639829	2.06251	intensified	not_significant
OG0005661	TRUE	Salmo salar carbonyl reductase		0.283017	0.640025	0.74143	relaxed	not_significant
OG0011222	TRUE	Salmo salar uncharacterized LOC106607322 (LOC106607322), mRNA		0.28306	0.640025	1.13993	intensified	not_significant
OG0013932	TRUE	Salmo salar uncharacterized LOC106604692 (LOC106604692), transcript variant X1, mRNA	integral component of membrane	0.283687	0.640905	0.377393	relaxed	not_significant
OG0001821	TRUE	Oncorhynchus tshawytscha uncharacterized LOC112222956 (LOC112222956), transcript variant X2, mRNA	NAD+ ADP-ribosyltransferase activity	0.284584	0.642394	1.75236	intensified	not_significant
OG0006261	TRUE	Salmo salar clone ssal-eve-539-287 Proteasome subunit alpha type-4 putative mRNA, complete cds	threonine-type endopeptidase activity;nucleus;cytoplasm;ubiquitin-dependent protein catabolic process;proteasome core complex, alpha-subunit complex	0.285067	0.642396	1.18592	intensified	not_significant
OG0005139	TRUE	Salmo salar ankycorbin-like (LOC106568157), transcript variant X2, mRNA		0.285286	0.642396	1.12812	intensified	not_significant
OG0001322	TRUE	Salmo salar general transcription factor IIF subunit 2-like (LOC106575000), mRNA	transcription factor TFIIF complex;transcription initiation from RNA polymerase II promoter	0.285298	0.642396	1.41473	intensified	not_significant
OG0007684	TRUE	Salmo salar ankyrin repeat and MYND domain containing 2 (ankmy2), mRNA	protein binding	0.286188	0.64345	0.81271	relaxed	not_significant
OG0006745	TRUE	Salvelinus alpinus INO80 complex subunit D (LOC111959354), transcript variant X5, mRNA		0.286454	0.64345	0.851198	relaxed	not_significant
OG0005887	TRUE	Salmo salar cyclin-A2-like (LOC106611545), transcript variant X1, mRNA	nucleus	0.28653	0.64345	1.1855	intensified	not_significant
OG0010251	TRUE	Salmo salar nucleolar and spindle-associated protein 1-like (LOC106594936), transcript variant X1, mRNA	mitotic cytokinesis;spindle;microtubule;establishment of mitotic spindle localization	0.286719	0.64345	0.825613	relaxed	not_significant
OG0007142	TRUE	Salmo salar neurogenic differentiation factor 2-like (LOC106607270), transcript variant X3, mRNA	regulation of transcription, DNA-templated;regulation of neuron differentiation;protein dimerization activity;regulation of synapse maturation	0.287585	0.644289	0.721973	relaxed	not_significant
OG0009032	FALSE	Oncorhynchus mykiss general vesicular transport factor p115-like (LOC110497357), mRNA	Golgi membrane;protein binding;intracellular protein transport;protein transporter activity;vesicle fusion with Golgi apparatus	0.288116	0.644289	1.53739	intensified	not_significant
OG0004064	TRUE	Salmo salar protein FAM43A-like (LOC106573864), mRNA	protein binding	0.288168	0.644289	0.807902	relaxed	not_significant
OG0011927	TRUE	Salmo salar phosphoribosylglycinamide formyltransferase, phosphoribosylglycinamide synthetase, phosphoribosylaminoimidazole synthetase (gart), mRNA	phosphoribosylamine-glycine ligase activity;phosphoribosylformylglycinamidine cyclo-ligase activity;phosphoribosylglycinamide formyltransferase activity;ATP binding;'de novo' IMP biosynthetic process;purine nucleobase biosynthetic process;10-formyltetrahydrofolate metabolic process;metal ion binding	0.288272	0.644289	0.808862	relaxed	not_significant
OG0001723	TRUE	Salmo salar clone ssal-rgf-523-120 RING finger protein 10 putative mRNA, complete cds		0.288563	0.644289	0.836358	relaxed	not_significant
OG0007732	TRUE	Salmo salar ATP-binding cassette, sub-family B (MDR/TAP), member 3 (abcb3), mRNA	ATP binding;integral component of membrane;ATPase activity, coupled to transmembrane movement of substances;transmembrane transport	0.288701	0.644289	0.466648	relaxed	not_significant
OG0006151	FALSE	Oncorhynchus mykiss protein CDV3 homolog (LOC110489897), transcript variant X1, mRNA		0.288762	0.644289	0.564117	relaxed	not_significant
OG0015232	TRUE	Salvelinus alpinus enoyl-CoA hydratase, short chain 1 (echs1), mRNA	catalytic activity	0.289944	0.645808	0.568486	relaxed	not_significant
OG0011913	TRUE	Salmo salar ribosomal RNA processing 12 homolog (rrp12), transcript variant X2, mRNA		0.290051	0.645808	0.78798	relaxed	not_significant
OG0009721	FALSE	Salvelinus alpinus PDZ and LIM domain protein 4 (LOC111950626), mRNA	protein binding	0.29016	0.645808	1.21317	intensified	not_significant
OG0007177	TRUE	Salmo salar plasminogen activator inhibitor 1-like (LOC106577897), mRNA	extracellular space	0.292836	0.650857	1.29511	intensified	not_significant
OG0011088	TRUE	Oncorhynchus kisutch monocarboxylate transporter 7-like (LOC109877422) mRNA	integral component of membrane;transmembrane transport	0.29291	0.650857	0.8293	relaxed	not_significant
OG0012436	TRUE	Salmo salar Interferon regulatory factor 4 (irf4), transcript variant X1, mRNA	DNA-binding transcription factor activity;protein binding;transcription factor complex;regulation of transcription, DNA-templated;transcription regulatory region DNA binding;regulation of transcription, DNA-templated	0.294114	0.652558	1.17857	intensified	not_significant
OG0007178	TRUE	Salmo salar lipase member H-like (LOC106603069), transcript variant X2, mRNA	lipid metabolic process;carboxylic ester hydrolase activity	0.294469	0.652558	1.48662	intensified	not_significant
OG0000721	TRUE	Salmo salar AP-1 complex subunit gamma-1 (LOC100380629), mRNA	intracellular protein transport;vesicle-mediated transport;AP-1 adaptor complex	0.294629	0.652558	0.750027	relaxed	not_significant
OG0008849	FALSE	Salmo salar sororin-B-like (LOC106563463), mRNA		0.294642	0.652558	0	relaxed	not_significant
OG0010292	TRUE	Salvelinus alpinus probable E3 ubiquitin-protein ligase makorin-2 (LOC111977295), transcript variant X2, mRNA	metal ion binding	0.295448	0.653513	2.35203	intensified	not_significant
OG0008749	FALSE	Salmo salar homeobox protein aristaless-like 4 (LOC106587508), transcript variant X1, mRNA	DNA binding;DNA-binding transcription factor activity;transcription factor complex;regulation of transcription by RNA polymerase II;multicellular organism development;regulation of transcription, DNA-templated	0.295794	0.653513	1.54434	intensified	not_significant
OG0007871	TRUE	Salmo salar interleukin-13 receptor subunit alpha-2-like (LOC106563436), transcript variant X2, mRNA	protein binding	0.29607	0.653513	0.158259	relaxed	not_significant
OG0014033	TRUE	Oncorhynchus mykiss CD166 antigen homolog (LOC110490116), transcript variant X1, mRNA		0.296747	0.653513	0.746643	relaxed	not_significant
OG0014621	TRUE	Salmo salar Coiled-coil domain-containing protein 134 (cc134), transcript variant X4, mRNA		0.296983	0.653513	16.5483	intensified	not_significant
OG0006023	TRUE	Salvelinus alpinus flocculation protein FLO11-like (LOC111978994), transcript variant X2, mRNA		0.297005	0.653513	0.715402	relaxed	not_significant
OG0016655	TRUE	Salmo salar ermin, ERM-like protein (ermn), mRNA		0.297499	0.653513	1.21571e-09	relaxed	not_significant
OG0010425	TRUE	Salvelinus alpinus histone-lysine N-methyltransferase SETDB2-like (LOC112075710), transcript variant X1, mRNA	protein binding;nucleus;lysine catabolic process;zinc ion binding;histone-lysine N-methyltransferase activity;histone lysine methylation	0.297549	0.653513	1.26786	intensified	not_significant
OG0006548	FALSE	Salmo salar acyl-CoA-binding domain-containing protein 5-like (LOC106598143), transcript variant X4, mRNA		0.297639	0.653513	0.368357	relaxed	not_significant
OG0007290	TRUE	Salmo salar clone ssal-rgf-538-367 26S protease regulatory subunit 4 putative mRNA, complete cds	ATP binding;cytoplasm;peptidase activity;proteasome-activating ATPase activity;positive regulation of proteasomal protein catabolic process	0.2977	0.653513	0.838412	relaxed	not_significant
OG0015500	TRUE	Salmo salar UBX domain protein 2A (ubxn2a), transcript variant X1, mRNA	protein binding	0.297864	0.653513	0.60097	relaxed	not_significant
OG0012638	TRUE	Salmo salar pyruvate dehydrogenase	protein serine/threonine phosphatase activity;protein dephosphorylation;protein serine/threonine phosphatase complex	0.297975	0.653513	0.723154	relaxed	not_significant
OG0005892	TRUE	Salmo salar peroxisomal biogenesis factor 11 alpha (pex11a), mRNA	integral component of peroxisomal membrane;peroxisome fission	0.298684	0.654537	1.39914	intensified	not_significant
OG0002265	FALSE	Salmo salar sorting and assembly machinery component 50 homolog B-like (LOC106609324), mRNA	outer membrane	0.299096	0.65491	0.858215	relaxed	not_significant
OG0011306	TRUE	Salmo salar F-box/LRR-repeat protein 7-like (LOC106590201), mRNA	protein binding	0.300807	0.658121	0.899148	relaxed	not_significant
OG0015793	TRUE	Salmo salar uncharacterized LOC106577159 (LOC106577159), mRNA		0.301576	0.659234	50	intensified	not_significant
OG0003965	TRUE	Salvelinus alpinus Golgi-associated PDZ and coiled-coil motif-containing protein (LOC111954324), transcript variant X3, mRNA	protein binding;Golgi apparatus;cytoplasmic sequestering of CFTR protein	0.302156	0.659234	1.19746	intensified	not_significant
OG0013214	FALSE	Oncorhynchus tshawytscha osteoclast-stimulating factor 1 (LOC112263256), mRNA	protein binding	0.302175	0.659234	0.551713	relaxed	not_significant
OG0015792	TRUE	Salmo salar proteasome subunit beta type-7-like (LOC106569958), mRNA	threonine-type endopeptidase activity;proteasome core complex;proteolysis involved in cellular protein catabolic process	0.302291	0.659234	0.536319	relaxed	not_significant
OG0017238	TRUE	Salmo salar FAST kinase domains 5 (fastkd5), mRNA	protein kinase activity	0.302818	0.659851	0.429694	relaxed	not_significant
OG0017005	FALSE	Oncorhynchus mykiss N-glycanase 1 (ngly1), mRNA	cytoplasm;glycoprotein catabolic process	0.303526	0.660089	2.12718	intensified	not_significant
OG0004303	TRUE	Oncorhynchus mykiss Krueppel-like factor 13 (LOC110512113) mRNA	nucleic acid binding	0.303754	0.660089	15.6765	intensified	not_significant
OG0008435	TRUE	Salmo salar nectin-4-like (LOC106608750), transcript variant X4, mRNA	cell adhesion;viral entry into host cell	0.303834	0.660089	1.2511	intensified	not_significant
OG0008492	TRUE	Salmo salar hippocampus abundant transcript 1 protein-like (LOC106587031), mRNA	transporter activity;integral component of membrane;transmembrane transport	0.304137	0.660089	0.835447	relaxed	not_significant
OG0007232	TRUE	Salmo salar ankyrin repeat and SOCS box protein 12-like (LOC106603316), transcript variant X1, mRNA	protein binding;intracellular signal transduction	0.304195	0.660089	0.852781	relaxed	not_significant
OG0013994	TRUE	Salmo salar zinc finger DHHC-type containing 6 (zdhhc6), mRNA	protein binding;integral component of membrane;protein-cysteine S-palmitoyltransferase activity;obsolete acyl-carrier-protein biosynthetic process	0.304501	0.660089	1.26588	intensified	not_significant
OG0000752	TRUE	Salmo salar basic leucine zipper and W2 domain-containing protein 1-A-like (LOC106574295), mRNA	protein binding	0.304638	0.660089	0.878425	relaxed	not_significant
OG0009365	TRUE	Salmo salar protein lin-54 homolog (LOC106562309), transcript variant X4, mRNA		0.305725	0.661915	0.853019	relaxed	not_significant
OG0005355	FALSE	Salmo salar phospholipase ABHD3-like (LOC106600430), transcript variant X1, mRNA		0.306252	0.662135	0.848893	relaxed	not_significant
OG0013182	TRUE	Salmo salar TELO2 interacting protein 2 (tti2), transcript variant X2, mRNA		0.306317	0.662135	4.41408	intensified	not_significant
OG0006891	TRUE	Salmo salar F-box only protein 40-like (LOC106602853), transcript variant X2, mRNA	protein binding;zinc ion binding;ubiquitin protein ligase activity	0.306606	0.66223	0	relaxed	not_significant
OG0009730	FALSE	Salmo salar methylsterol monooxygenase 1 (msmo1), mRNA	iron ion binding;lipid biosynthetic process;oxidoreductase activity;oxidation-reduction process	0.307412	0.662671	0.779852	relaxed	not_significant
OG0010355	FALSE	Salmo salar uncharacterized LOC106576876 (LOC106576876), mRNA		0.307664	0.662671	0.481321	relaxed	not_significant
OG0016393	TRUE	Salmo salar zinc finger, CCHC domain containing 4 (zcchc4), transcript variant X2, mRNA	zinc ion binding	0.307752	0.662671	0.629353	relaxed	not_significant
OG0004882	TRUE	Salmo salar very-long-chain 3-oxoacyl-CoA reductase-like (LOC106603577), transcript variant X1, mRNA		0.307791	0.662671	1.71777	intensified	not_significant
OG0015580	TRUE	Oncorhynchus mykiss leucine rich repeat containing 23 (lrrc23), mRNA	protein binding	0.308551	0.663777	2.35813	intensified	not_significant
OG0006502	FALSE	Oncorhynchus tshawytscha carbonic anhydrase-related protein 10-like (LOC112258780), mRNA	carbonate dehydratase activity;one-carbon metabolic process;nitrogen compound metabolic process;zinc ion binding	0.308947	0.664101	1.21977	intensified	not_significant
OG0002942	TRUE	Salmo salar Eukaryotic translation initiation factor 4E (if4e), transcript variant X1, mRNA	translation initiation factor activity;ribosome;regulation of translational initiation	0.311724	0.669537	0.786555	relaxed	not_significant
OG0011351	TRUE	Salmo salar hepatoma-derived growth factor-related protein 3-like (LOC106592270), mRNA		0.312274	0.670064	1.53559	intensified	not_significant
OG0012334	TRUE	Salmo salar 28S ribosomal protein S15, mitochondrial-like (LOC106605120), mRNA	structural constituent of ribosome;ribosome;translation;ribosome biogenesis	0.312465	0.670064	1.72483	intensified	not_significant
OG0002820	TRUE	Salmo salar dihydrolipoyllysine-residue succinyltransferase component of 2-oxoglutarate dehydrogenase complex, mitochondrial-like (LOC106571041), transcript variant X2, mRNA	dihydrolipoyllysine-residue succinyltransferase activity;tricarboxylic acid cycle;lysine catabolic process;obsolete acyl-carrier-protein biosynthetic process;oxoglutarate dehydrogenase complex	0.313787	0.671987	1.25769	intensified	not_significant
OG0007747	TRUE	Salmo salar kunitz-type protease inhibitor 1-like (LOC106571141), transcript variant X2, mRNA	serine-type endopeptidase inhibitor activity;protein binding	0.314102	0.671987	1.51146	intensified	not_significant
OG0005917	TRUE	Salmo salar protein L-Myc-1b-like (LOC106570728), mRNA	DNA-binding transcription factor activity;nucleus;transcription factor complex;regulation of transcription, DNA-templated;regulation of transcription, DNA-templated;protein dimerization activity	0.314108	0.671987	1.23567	intensified	not_significant
OG0011423	TRUE	Salmo salar clone ssal-evf-002-039 E3 SUMO-protein ligase NSE2 putative mRNA, complete cds	double-strand break repair via homologous recombination;zinc ion binding;ligase activity;protein sumoylation;SUMO transferase activity;Smc5-Smc6 complex	0.314655	0.672626	0.588989	relaxed	not_significant
OG0004825	TRUE	Salmo salar 3-hydroxyisobutyrate dehydrogenase, mitochondrial-like (LOC106596912), mRNA	isoleucine catabolic process;leucine catabolic process;valine catabolic process;3-hydroxyisobutyrate dehydrogenase activity;NADP binding;NAD binding;oxidation-reduction process	0.314914	0.672647	1.18836	intensified	not_significant
OG0011449	TRUE	Salmo salar CT096 protein (ct096), mRNA		0.315164	0.672648	1.57484	intensified	not_significant
OG0004948	TRUE	Salvelinus alpinus metal response element binding transcription factor 2 (mtf2), transcript variant X2, mRNA		0.315784	0.67344	0.710118	relaxed	not_significant
OG0014206	TRUE	Salmo salar carbohydrate (chondroitin 6) sulfotransferase 3 (chst3), transcript variant X2, mRNA	Golgi membrane;carbohydrate metabolic process;sulfotransferase activity	0.316609	0.674124	0.699538	relaxed	not_significant
OG0004139	TRUE	Salvelinus alpinus periphilin-1 (LOC111952938), transcript variant X1, mRNA	negative regulation of transcription, DNA-templated	0.316808	0.674124	1.47903	intensified	not_significant
OG0011602	TRUE	Oncorhynchus tshawytscha uncharacterized LOC112217406 (LOC112217406), transcript variant X3, mRNA	nucleic acid binding	0.316853	0.674124	0.23069	relaxed	not_significant
OG0011578	TRUE	Salmo salar SPARC-like (LOC106608765), transcript variant X1, mRNA	calcium ion binding;protein binding;collagen binding;collagen trimer;collagen-containing extracellular matrix	0.317516	0.675002	1.69093	intensified	not_significant
OG0007730	TRUE	Salmo salar RAB28, member RAS oncogene family (rab28), transcript variant X1, mRNA	GTPase activity;GTP binding	0.318384	0.676315	50	intensified	not_significant
OG0009215	TRUE	Salmo salar F-box only protein 22-like (LOC106587622), mRNA	protein binding	0.318939	0.676843	1.21517	intensified	not_significant
OG0014021	TRUE	Salmo salar NADH dehydrogenase (ubiquinone) Fe-S protein 2, 49kDa (NADH-coenzyme Q reductase) (ndufs2), mRNA	oxidoreductase activity, acting on NAD(P)H;quinone binding;NAD binding;oxidation-reduction process	0.319154	0.676843	0.219334	relaxed	not_significant
OG0017332	TRUE	Salmo salar protein phosphatase 2 phosphatase activator (ptpa), mRNA	protein peptidyl-prolyl isomerization;peptidyl-prolyl cis-trans isomerase activity;cytoplasm;phosphatase activator activity;positive regulation of catalytic activity	0.319384	0.676843	1.4504	intensified	not_significant
OG0007301	TRUE	Salvelinus alpinus inositol polyphosphate multikinase (LOC111967789), mRNA	kinase activity;inositol phosphate biosynthetic process	0.32093	0.679382	1.97298	intensified	not_significant
OG0003769	TRUE	Salvelinus alpinus bromodomain-containing protein 3 (LOC111961549), transcript variant X8, mRNA	protein binding	0.321143	0.679382	1.11869	intensified	not_significant
OG0007643	FALSE	Salvelinus alpinus coiled-coil domain-containing protein 120-like (LOC111969251), transcript variant X5, mRNA	centriolar subdistal appendage	0.321413	0.679382	1.8405	intensified	not_significant
OG0006718	TRUE	Salmo salar B-cell antigen receptor complex-associated protein alpha chain-like (LOC106596637), transcript variant X2, mRNA	B cell receptor complex;B cell receptor signaling pathway	0.321803	0.679382	0.738346	relaxed	not_significant
OG0008276	TRUE	Salmo salar baculoviral IAP repeat-containing protein 7-like (LOC106566594), transcript variant X3, mRNA		0.321839	0.679382	5.93646	intensified	not_significant
OG0007699	TRUE	Salmo salar exportin-6-like (LOC106600647), mRNA	protein export from nucleus;Ran GTPase binding;protein transporter activity	0.322377	0.679986	0.820964	relaxed	not_significant
OG0002198	TRUE	Salmo salar Lipid phosphate phosphohydrolase 2 (lpp2), mRNA	glycosphingolipid metabolic process;phosphatidate phosphatase activity;phospholipid catabolic process;integral component of membrane;dephosphorylation;glycerolipid metabolic process	0.323805	0.682466	0.798525	relaxed	not_significant
OG0008644	TRUE	Salmo salar thioredoxin-related transmembrane protein 2-B (LOC106609908), mRNA	cell redox homeostasis	0.324412	0.682514	0.83081	relaxed	not_significant
OG0015308	TRUE	Oncorhynchus kisutch endonuclease domain-containing 1 protein-like (LOC109865541), mRNA	nucleic acid binding;hydrolase activity;metal ion binding	0.324474	0.682514	0.466023	relaxed	not_significant
OG0006503	TRUE	Salvelinus alpinus protein FAM222A (LOC111957935), mRNA		0.324666	0.682514	0.715899	relaxed	not_significant
OG0005488	TRUE	Salmo salar solute carrier family 25 member 34-like (LOC106565132), transcript variant X5, mRNA	transmembrane transporter activity	0.325077	0.682514	1.46369	intensified	not_significant
OG0003979	TRUE	Salmo salar homocysteine-inducible, endoplasmic reticulum stress-inducible, ubiquitin-like domain member 1 (herpud1), mRNA	protein binding	0.32526	0.682514	0.824583	relaxed	not_significant
OG0012623	TRUE	Salmo salar Folate receptor alpha (folr1), mRNA	folic acid binding;folic acid receptor activity;cellular response to folic acid;folate import across plasma membrane	0.325344	0.682514	50	intensified	not_significant
OG0012682	TRUE	Salmo salar protein FAM172A-like (LOC106580148), transcript variant X3, mRNA	regulation of alternative mRNA splicing, via spliceosome	0.325893	0.682723	0.730177	relaxed	not_significant
OG0014913	TRUE	Salmo salar integrin alpha FG-GAP repeat containing 1 (itfg1), mRNA		0.32595	0.682723	0.662542	relaxed	not_significant
OG0006253	FALSE	Salmo salar phosphatidylinositol glycan anchor biosynthesis, class Q (pigq), transcript variant X4, mRNA	GPI anchor biosynthetic process;integral component of membrane;phosphatidylinositol N-acetylglucosaminyltransferase activity	0.3263	0.682723	0.782826	relaxed	not_significant
OG0004533	TRUE	Salmo salar SKI family transcriptional corepressor 1 homolog-B-like (LOC106587757), transcript variant X3, mRNA	transcription corepressor activity;transcription factor complex;negative regulation of transcription, DNA-templated;negative regulation of BMP signaling pathway;SMAD binding	0.326454	0.682723	1.36599	intensified	not_significant
OG0012587	TRUE	Salmo salar clone ssal-rgh-503-155 Complement C1q subcomponent subunit C precursor putative mRNA, complete cds	protein binding	0.326822	0.682964	0.694369	relaxed	not_significant
OG0011652	TRUE	Salvelinus alpinus DNA-directed RNA polymerases I and III subunit RPAC1 (LOC111978627), mRNA	DNA-directed 5'-3' RNA polymerase activity;nucleolus;purine nucleobase metabolic process;pyrimidine nucleobase metabolic process;transcription, DNA-templated;protein dimerization activity	0.327461	0.683771	1.53634	intensified	not_significant
OG0009880	TRUE	Salmo salar interferon regulatory factor 7 (irf7), mRNA	DNA-binding transcription factor activity;protein binding;transcription factor complex;regulation of transcription, DNA-templated;transcription regulatory region DNA binding;regulation of transcription, DNA-templated	0.327903	0.684165	0.801838	relaxed	not_significant
OG0013673	TRUE	Salmo salar probable N-acetyltransferase CML1 (LOC106607815), transcript variant X2, mRNA		0.328284	0.684431	0.599674	relaxed	not_significant
OG0013624	TRUE	Salmo salar Protein-L-isoaspartateD-aspartate O-methyltransferase (pimt), transcript variant X1, mRNA	protein-L-isoaspartate (D-aspartate) O-methyltransferase activity;protein methylation;S-adenosylmethionine metabolic process	0.32885	0.684728	1.26031	intensified	not_significant
OG0008792	TRUE	Salmo salar Coiled-coil domain-containing protein 16 (ccd16), mRNA	nucleic acid binding;spliceosomal complex;zinc ion binding	0.328933	0.684728	0.772086	relaxed	not_significant
OG0003766	TRUE	Salmo salar ADP-ribosylation factor-like protein 4D (LOC106607190), mRNA	GTP binding	0.330321	0.687088	0.723129	relaxed	not_significant
OG0005578	TRUE	Salmo salar transmembrane gamma-carboxyglutamic acid protein 1-like (LOC106613522), transcript variant X2, mRNA	calcium ion binding;extracellular region	0.331529	0.68907	1.21718	intensified	not_significant
OG0002897	TRUE	Salmo salar zinc finger protein 37-like (LOC106575584), transcript variant X2, mRNA	nucleic acid binding	0.332302	0.690146	0.886796	relaxed	not_significant
OG0005604	FALSE	Salmo salar E3 ubiquitin-protein ligase RNF144B-like (LOC106605544), transcript variant X3, mRNA	ubiquitin-protein transferase activity;protein ubiquitination	0.333272	0.69163	0.731273	relaxed	not_significant
OG0005815	FALSE	Salmo salar ilvB (bacterial acetolactate synthase)-like (ilvbl), mRNA	magnesium ion binding;catalytic activity;integral component of membrane;thiamine pyrophosphate binding	0.334173	0.692507	0.836194	relaxed	not_significant
OG0004644	TRUE	Salmo salar V-set and transmembrane domain-containing protein 2-like protein (LOC106566903), mRNA		0.334211	0.692507	1.25305	intensified	not_significant
OG0006622	TRUE	Salmo salar epidermal growth factor receptor kinase substrate 8-like protein 1 (LOC106601943), mRNA	protein binding	0.334464	0.692507	0.776634	relaxed	not_significant
OG0003596	TRUE	Salmo salar acyl-coenzyme A thioesterase 9, mitochondrial-like (LOC106590485), transcript variant X1, mRNA		0.334946	0.692945	1.15453	intensified	not_significant
OG0016274	TRUE	Salmo salar DEAD-box helicase 41 (ddx41), mRNA	nucleic acid binding;helicase activity;ATP binding;zinc ion binding	0.335189	0.692945	6.60495	intensified	not_significant
OG0009814	TRUE	Salmo salar eukaryotic translation initiation factor 3 subunit F-like (LOC106569576), mRNA	translation initiation factor activity;protein binding;ribosome;eukaryotic translation initiation factor 3 complex;regulation of translational initiation	0.33547	0.692998	36.2305	intensified	not_significant
OG0010201	TRUE	Salmo salar clone ssal-eve-575-165 Transmembrane emp24 domain-containing protein 3 precursor putative mRNA, complete cds		0.336148	0.693868	0.80967	relaxed	not_significant
OG0002153	TRUE	Salmo salar NEDD4 family-interacting protein 1-like (LOC106604226), transcript variant X2, mRNA	vacuolar transport;metal ion transport	0.337563	0.696255	0.829312	relaxed	not_significant
OG0014324	FALSE	Salmo salar tenascin-like (LOC106605967), mRNA	protein binding;collagen fibril organization;collagen-containing extracellular matrix	0.338313	0.697272	1.59054	intensified	not_significant
OG0011888	TRUE	Salvelinus alpinus transmembrane protein 51 (LOC111969911), transcript variant X2, mRNA		0.339253	0.69862	0.0949111	relaxed	not_significant
OG0012176	TRUE	Salvelinus alpinus transmembrane protein 25 (tmem25), transcript variant X1, mRNA		0.339485	0.69862	1.4491	intensified	not_significant
OG0011947	TRUE	Salmo salar SET domain containing 4 (setd4), transcript variant X2, mRNA	protein binding	0.340635	0.700306	1.2637	intensified	not_significant
OG0010928	TRUE	Salmo salar quiescin Q6 sulfhydryl oxidase 2 (qsox2), mRNA	flavin-linked sulfhydryl oxidase activity;cell redox homeostasis;oxidation-reduction process	0.340823	0.700306	0.756456	relaxed	not_significant
OG0008608	TRUE	Salmo salar ribonuclease ZC3H12A-like (LOC106571305), transcript variant X2, mRNA	metal ion binding	0.342393	0.702762	1.17466	intensified	not_significant
OG0011849	TRUE	Salmo salar Carbohydrate sulfotransferase 10 (chsta), transcript variant X3, mRNA	sulfotransferase activity;integral component of membrane;carbohydrate biosynthetic process	0.342568	0.702762	1.61407	intensified	not_significant
OG0007811	TRUE	Salmo salar ubl carboxyl-terminal hydrolase 18-like (LOC106576261), transcript variant X4, mRNA	protein deubiquitination;thiol-dependent ubiquitinyl hydrolase activity	0.342798	0.702762	1.49757	intensified	not_significant
OG0001578	TRUE	Salvelinus alpinus vitamin D3 receptor A (LOC111966563), transcript variant X1, mRNA	steroid hormone receptor activity;nuclear receptor activity;nucleus;regulation of transcription, DNA-templated;signal transduction;zinc ion binding;sequence-specific DNA binding	0.343765	0.703988	0.336562	relaxed	not_significant
OG0007832	TRUE	Salmo salar tetraspanin-3-like (LOC106585832), mRNA	integral component of membrane	0.344491	0.703988	1.6995	intensified	not_significant
OG0006296	TRUE	Salmo salar coiled-coil domain-containing protein 61-like (LOC106567813), transcript variant X2, mRNA		0.344859	0.703988	0.714178	relaxed	not_significant
OG0006666	TRUE	Salmo salar 40S ribosomal protein S3a (LOC106610183), transcript variant X1, mRNA	structural constituent of ribosome;ribosome;translation;ribosome biogenesis	0.345359	0.703988	9.01628	intensified	not_significant
OG0010527	FALSE	Oncorhynchus kisutch anaphase-promoting complex subunit 7 (LOC109895782), mRNA	protein binding	0.345385	0.703988	1.62721	intensified	not_significant
OG0014015	TRUE	Salmo salar reticulocalbin 2, EF-hand calcium binding domain (rcn2), mRNA	calcium ion binding	0.345563	0.703988	0.686851	relaxed	not_significant
OG0008491	TRUE	Salvelinus alpinus smoothelin-like protein 2 (LOC111960503), transcript variant X1, mRNA	protein binding	0.345647	0.703988	4.36462	intensified	not_significant
OG0007636	TRUE	Salvelinus alpinus leucine zipper putative tumor suppressor 1-like (LOC111975054), transcript variant X1, mRNA	microtubule binding;mitotic cell cycle phase transition;tubulin complex	0.345891	0.703988	1.4997	intensified	not_significant
OG0006839	TRUE	Salmo salar WW domain binding protein 1-like (LOC106564588), mRNA		0.345923	0.703988	1.61658	intensified	not_significant
OG0006725	TRUE	Salmo salar clone ssal-evd-514-227 Proteasome subunit beta type-6 precursor putative mRNA, complete cds	threonine-type endopeptidase activity;nucleus;cytoplasm;proteasome core complex;proteolysis involved in cellular protein catabolic process	0.346133	0.703988	0.76823	relaxed	not_significant
OG0004508	FALSE	Salmo salar zinc finger protein 740-like (LOC106567069), transcript variant X8, mRNA	nucleic acid binding	0.346355	0.703988	1.61644	intensified	not_significant
OG0007835	TRUE	Salmo salar FIG4 phosphoinositide 5-phosphatase (fig4), mRNA	phosphoric ester hydrolase activity	0.346523	0.703988	1.27619	intensified	not_significant
OG0001917	TRUE	Salvelinus alpinus zinc finger SWIM domain-containing protein 5 (LOC111956477), transcript variant X1, mRNA		0.347187	0.704721	0.856668	relaxed	not_significant
OG0015844	FALSE	Salvelinus alpinus primase and DNA directed polymerase (primpol), mRNA		0.347995	0.704721	0.402495	relaxed	not_significant
OG0001631	TRUE	Salmo salar AP-3 complex subunit delta-1-like (LOC106613806), transcript variant X6, mRNA	intracellular protein transport;vesicle-mediated transport;AP-3 adaptor complex	0.348274	0.704721	1.10313	intensified	not_significant
OG0013750	TRUE	Salmo salar presenilins-associated rhomboid-like protein, mitochondrial (LOC106598260), transcript variant X2, mRNA	serine-type endopeptidase activity;integral component of membrane	0.348703	0.704721	0.753458	relaxed	not_significant
OG0004334	TRUE	Salmo salar yjeF N-terminal domain-containing protein 3-like (LOC106569553), mRNA		0.34876	0.704721	0.775192	relaxed	not_significant
OG0000673	TRUE	Salmo salar clone ssal-rgf-501-053 1-acyl-sn-glycerol-3-phosphate acyltransferase theta-B putative mRNA, complete cds	integral component of membrane;transferase activity, transferring acyl groups	0.348921	0.704721	0.921705	relaxed	not_significant
OG0005058	TRUE	Salmo salar GATS-like protein 2 (LOC106567563), transcript variant X2, mRNA		0.349034	0.704721	0.813144	relaxed	not_significant
OG0012504	TRUE	Salmo salar POU domain, class 2, transcription factor 1-like (LOC106575733), transcript variant X2, mRNA	DNA binding;DNA-binding transcription factor activity;transcription factor complex;regulation of transcription, DNA-templated;regulation of transcription, DNA-templated	0.349402	0.704721	1.38738	intensified	not_significant
OG0015503	TRUE	Salmo salar activating signal cointegrator 1 complex subunit 1-like (LOC106592879), mRNA	RNA binding	0.349477	0.704721	1.32722	intensified	not_significant
OG0012943	FALSE	Salmo salar XK-related protein 5-like (LOC106603195), mRNA	integral component of membrane	0.349492	0.704721	0.874824	relaxed	not_significant
OG0006223	TRUE	Salvelinus alpinus claudin domain-containing protein 1-like (LOC112072350), transcript variant X2, mRNA	integral component of membrane	0.350069	0.705359	0.88943	relaxed	not_significant
OG0005145	TRUE	Salmo salar glycolipid transfer protein-like (LOC106568188), mRNA	cytoplasm;intermembrane lipid transfer;intermembrane lipid transfer activity	0.350406	0.705464	1.29545	intensified	not_significant
OG0009472	FALSE	Oncorhynchus mykiss T-complex protein 1 subunit zeta (LOC110507714), mRNA	ATP binding;protein folding;unfolded protein binding	0.350643	0.705464	5.02687	intensified	not_significant
OG0016268	TRUE	Salmo salar TM2 domain-containing protein 2 (tm2d2), transcript variant X1, mRNA		0.351026	0.705708	0.710199	relaxed	not_significant
OG0014373	FALSE	Salmo salar phenylserine dehydratase-like (LOC106575990), transcript variant X2, mRNA		0.351759	0.706657	2.3343	intensified	not_significant
OG0015596	TRUE	Salmo salar Phosphoacetylglucosamine mutase (agm1), mRNA	magnesium ion binding;phosphoacetylglucosamine mutase activity;carbohydrate metabolic process;UDP-N-acetylglucosamine biosynthetic process	0.352868	0.706672	28.5416	intensified	not_significant
OG0006010	TRUE	Salmo salar UDP-glucose 4-epimerase-like (LOC106578183), mRNA	UDP-glucose 4-epimerase activity;galactose metabolic process;nucleotide metabolic process;nucleotide-sugar metabolic process	0.353181	0.706672	0.759572	relaxed	not_significant
OG0008394	TRUE	Salmo salar homer scaffolding protein 3 (homer3), transcript variant X1, mRNA		0.35321	0.706672	1.22589	intensified	not_significant
OG0005235	TRUE	Salvelinus alpinus lysosomal acid lipase/cholesteryl ester hydrolase (LOC111978081), transcript variant X1, mRNA	hydrolase activity, acting on ester bonds	0.353254	0.706672	2.33395	intensified	not_significant
OG0013615	TRUE	Salmo salar Williams Beuren syndrome chromosome region 22 (wbscr22), mRNA	rRNA (guanine) methyltransferase activity;rRNA (guanine-N7)-methylation	0.353486	0.706672	0.765844	relaxed	not_significant
OG0008305	TRUE	Salmo salar S-acyl fatty acid synthase thioesterase, medium chain (sast), mRNA	oleoyl-[acyl-carrier-protein] hydrolase activity;fatty acid synthase complex;fatty acid biosynthetic process;myristoyl-[acyl-carrier-protein] hydrolase activity;palmitoyl-[acyl-carrier-protein] hydrolase activity;obsolete acyl-carrier-protein biosynthetic process	0.353497	0.706672	0.417203	relaxed	not_significant
OG0015916	FALSE	Salmo salar coiled-coil domain containing 65 (ccdc65), transcript variant X2, mRNA	axonemal dynein complex;axonemal dynein complex assembly	0.353635	0.706672	0.550776	relaxed	not_significant
OG0002337	TRUE	Salmo salar uncharacterized LOC106580635 (LOC106580635), transcript variant X3, mRNA		0.353859	0.706672	0.780028	relaxed	not_significant
OG0013865	TRUE	Salmo salar inhibitor of kappa light polypeptide gene enhancer in B-cells, kinase beta (ikbkb), transcript variant X2, mRNA	protein kinase activity;protein binding;ATP binding;protein phosphorylation	0.355498	0.7094	3.66302	intensified	not_significant
OG0002071	TRUE	Salmo salar ankyrin repeat and LEM domain-containing protein 2-like (LOC106585087), transcript variant X5, mRNA	mitotic nuclear envelope reassembly;positive regulation of protein dephosphorylation;protein phosphatase 2A binding	0.356071	0.7094	0.899578	relaxed	not_significant
OG0010574	FALSE	Oncorhynchus kisutch N(4)-(Beta-N-acetylglucosaminyl)-L-asparaginase-like (LOC109899087), transcript variant X4, mRNA	hydrolase activity	0.35619	0.7094	38.1422	intensified	not_significant
OG0012551	TRUE	Salvelinus alpinus major facilitator superfamily domain-containing protein 9 (LOC111959702), mRNA	integral component of membrane;transmembrane transport	0.356897	0.7094	0.749576	relaxed	not_significant
OG0015593	TRUE	Salvelinus alpinus ERCC excision repair 8, CSA ubiquitin ligase complex subunit (ercc8), transcript variant X1, mRNA	protein binding	0.357199	0.7094	0.308456	relaxed	not_significant
OG0009817	TRUE	Salmo salar transmembrane protein 209 (tmem209), transcript variant X2, mRNA		0.357766	0.7094	0.841012	relaxed	not_significant
OG0012896	TRUE	Salmo salar methyltransferase like 1 (mettl1), transcript variant X1, mRNA	tRNA modification;tRNA (guanine-N7-)-methyltransferase activity	0.357775	0.7094	3.4191	intensified	not_significant
OG0002917	TRUE	Salmo salar nuclear inhibitor of protein phosphatase 1-like (LOC106588658), mRNA	protein binding	0.35782	0.7094	1.34539	intensified	not_significant
OG0008581	TRUE	Salmo salar forkhead box P3 (foxp3), transcript variant X1, mRNA	DNA-binding transcription factor activity;transcription factor complex;regulation of transcription, DNA-templated;sequence-specific DNA binding;regulation of transcription, DNA-templated	0.357847	0.7094	1.37249	intensified	not_significant
OG0011487	FALSE	Salmo salar uncharacterized LOC106589487 (LOC106589487), mRNA		0.357851	0.7094	12.6374	intensified	not_significant
OG0001697	TRUE	Salmo salar Syntaxin-5 (stx5), transcript variant X2, mRNA	membrane;vesicle-mediated transport	0.35868	0.710047	0.839734	relaxed	not_significant
OG0014870	TRUE	Salvelinus alpinus uncharacterized LOC111981687 (LOC111981687), mRNA		0.358702	0.710047	0.107291	relaxed	not_significant
OG0013659	FALSE	Salmo salar maltase-glucoamylase, intestinal-like (LOC106613210), transcript variant X2, mRNA	hydrolase activity, hydrolyzing O-glycosyl compounds;carbohydrate metabolic process;carbohydrate binding	0.360316	0.712719	1.43358	intensified	not_significant
OG0016919	TRUE	Salmo salar alpha-methylacyl-CoA racemase (amacr), mRNA	catalytic activity	0.36128	0.714104	0.309824	relaxed	not_significant
OG0012159	TRUE	Salmo salar synaptotagmin IV (syt4), mRNA	exocytosis;integral component of membrane	0.361606	0.714224	0.867247	relaxed	not_significant
OG0006229	TRUE	Oncorhynchus mykiss ethylmalonyl-CoA decarboxylase 1 (echdc1), mRNA	catalytic activity	0.362372	0.714455	1.37512	intensified	not_significant
OG0015154	FALSE	Salmo salar chromosome ssa07 open reading frame, human C11orf68 (cssa07h11orf68), transcript variant X3, mRNA		0.362463	0.714455	0.531847	relaxed	not_significant
OG0012517	TRUE	Salmo salar RAD1 homolog (S. pombe) (rad1), mRNA	DNA damage checkpoint;nucleus;DNA catabolic process;exodeoxyribonuclease III activity	0.362516	0.714455	1.23841	intensified	not_significant
OG0008072	TRUE	Oncorhynchus mykiss BCL2 associated athanogene 2 (bag2), mRNA	adenyl-nucleotide exchange factor activity;chaperone binding	0.363336	0.714793	0.799721	relaxed	not_significant
OG0016011	FALSE	Salmo salar iodotyrosine deiodinase (iyd), mRNA	oxidoreductase activity	0.363344	0.714793	0.634888	relaxed	not_significant
OG0007962	TRUE	Salmo salar EPS8-like 2 (eps8l2), mRNA	protein binding	0.363481	0.714793	0.857195	relaxed	not_significant
OG0015075	TRUE	Salmo salar ras homolog family member T2 (rhot2), mRNA	GTPase activity;calcium ion binding;GTP binding	0.363797	0.714894	1.26661	intensified	not_significant
OG0010440	TRUE	Salmo salar endothelial lipase-like (LOC106585939), mRNA	lipoprotein lipase activity;protein binding;lipid catabolic process;glycerolipid metabolic process	0.365312	0.716999	1.09804	intensified	not_significant
OG0007782	FALSE	Oncorhynchus mykiss testis expressed 47 (tex47), transcript variant X2, mRNA	signal transduction;blue light photoreceptor activity;FAD binding	0.365399	0.716999	1.50769	intensified	not_significant
OG0009545	TRUE	Salmo salar Pescadillo (pesc), mRNA	nucleolus;ribosome biogenesis	0.368248	0.722066	1.18511	intensified	not_significant
OG0014329	FALSE	Salmo salar GREB1-like protein (LOC106600431), mRNA		0.369621	0.723826	1.22767	intensified	not_significant
OG0010754	TRUE	Oncorhynchus mykiss D-beta-hydroxybutyrate dehydrogenase, mitochondrial-like (LOC110498068), transcript variant X3, mRNA		0.369682	0.723826	1.21633	intensified	not_significant
OG0010726	TRUE	Salmo salar mycophenolic acid acyl-glucuronide esterase, mitochondrial-like (LOC106603051), mRNA		0.370463	0.72483	3.15665e-12	relaxed	not_significant
OG0015287	TRUE	Salvelinus alpinus X-ray repair cross complementing 4 (xrcc4), transcript variant X2, mRNA	DNA binding;nucleus;double-strand break repair;DNA recombination	0.371204	0.725754	5.36401	intensified	not_significant
OG0002735	TRUE	Salmo salar U3 small nucleolar ribonucleoprotein protein IMP4-like (LOC106580531), transcript variant X2, mRNA		0.372048	0.726879	0.827188	relaxed	not_significant
OG0004262	TRUE	Salmo salar Pyroglutamyl-peptidase 1 (pgpi), mRNA	cytosol;proteolysis;pyroglutamyl-peptidase activity	0.372849	0.727917	1.15524	intensified	not_significant
OG0012591	TRUE	Salmo salar tubulin tyrosine ligase-like family member 12 (ttll12), transcript variant X1, mRNA	ATP binding;cellular protein modification process	0.37545	0.732466	0.80842	relaxed	not_significant
OG0005530	TRUE	Salmo salar protein NDNF-like (LOC106584222), transcript variant X2, mRNA	protein binding	0.376111	0.733226	0.875107	relaxed	not_significant
OG0008331	TRUE	Salmo salar immunoglobulin superfamily member 11-like (LOC106580804), transcript variant X2, mRNA		0.377263	0.734169	23.565	intensified	not_significant
OG0006284	FALSE	Salmo salar JNK1/MAPK8-associated membrane protein (jkamp), transcript variant X1, mRNA	response to unfolded protein;integral component of membrane	0.377401	0.734169	0.809239	relaxed	not_significant
OG0012266	TRUE	Salmo salar collagen, type XVII, alpha 1 (col17a1), mRNA		0.377605	0.734169	0.692088	relaxed	not_significant
OG0002045	TRUE	Salmo salar clone ssal-evd-505-166 Nicotinamide riboside kinase 2 putative mRNA, complete cds	kinase activity;phosphorylation	0.377716	0.734169	0.719937	relaxed	not_significant
OG0010102	TRUE	Salmo salar Krueppel-like factor 3 (LOC106593007), transcript variant X2, mRNA	nucleic acid binding	0.378318	0.734169	0.853376	relaxed	not_significant
OG0001958	TRUE	Salmo salar integral membrane protein DGCR2/IDD-like (LOC106564385), transcript variant X1, mRNA	protein binding	0.378423	0.734169	0.891389	relaxed	not_significant
OG0005359	FALSE	Salmo salar basal cell adhesion molecule-like (LOC106577531), transcript variant X3, mRNA		0.378525	0.734169	5.40553	intensified	not_significant
OG0012388	TRUE	Salmo salar tumor necrosis factor receptor superfamily member 11B-like (LOC106588364), mRNA	protein binding	0.378853	0.734169	0.549595	relaxed	not_significant
OG0009180	TRUE	Salmo salar DnaJ (Hsp40) homolog, subfamily C, member 21 (dnajc21), mRNA	nucleic acid binding;zinc ion binding	0.379239	0.734169	33.4309	intensified	not_significant
OG0013976	TRUE	Salmo salar programmed cell death protein 2-like (LOC106583839), mRNA	cytoplasm	0.379577	0.734169	0.501215	relaxed	not_significant
OG0010266	TRUE	Salmo salar uncharacterized LOC106611146 (LOC106611146), mRNA		0.379583	0.734169	1.43192	intensified	not_significant
OG0011443	TRUE	Salmo salar adipolin-like (LOC106567132), transcript variant X1, mRNA	signaling receptor binding;extracellular region;multicellular organism development;Wnt signaling pathway	0.380454	0.735326	0.803744	relaxed	not_significant
OG0008892	FALSE	Salmo salar clone Contig1998 APAF1-interacting protein homolog putative mRNA, complete cds	cytoplasm;apoptotic process;zinc ion binding;L-methionine salvage from S-adenosylmethionine;L-methionine salvage from methylthioadenosine;methylthioribulose 1-phosphate dehydratase activity	0.380892	0.735647	0.525908	relaxed	not_significant
OG0003048	TRUE	Salmo salar free fatty acid receptor 3-like (LOC106588239), mRNA	G protein-coupled receptor activity;G protein-coupled receptor signaling pathway;integral component of membrane	0.381449	0.736196	1.09316	intensified	not_significant
OG0006206	TRUE	Salmo salar cytosolic 5'-nucleotidase 1A-like (LOC106589086), mRNA	nucleotide binding;magnesium ion binding;cytoplasm;5'-nucleotidase activity;nucleotide metabolic process	0.382009	0.736207	0.612794	relaxed	not_significant
OG0005087	TRUE	Salmo salar ankyrin repeat domain-containing protein SOWAHB-like (LOC106567124), transcript variant X1, mRNA	protein binding	0.382384	0.736207	1.29283	intensified	not_significant
OG0006432	TRUE	Salmo salar peroxisomal trans-2-enoyl-CoA reductase (pecr), mRNA	trans-2-enoyl-CoA reductase (NADPH) activity;oxidation-reduction process	0.382599	0.736207	0.649149	relaxed	not_significant
OG0013872	TRUE	Salmo salar centromere protein U-like (LOC106612016), transcript variant X1, mRNA		0.383049	0.736207	0.641607	relaxed	not_significant
OG0007447	FALSE	Salmo salar Na(+)/H(+) exchange regulatory cofactor NHE-RF3-like (LOC106586653), mRNA	protein binding	0.383283	0.736207	0.820922	relaxed	not_significant
OG0005885	TRUE	Salmo salar interleukin enhancer-binding factor 2 homolog (LOC106569884), mRNA	RNA binding;ATP binding;immune response;transferase activity	0.383413	0.736207	1.19028	intensified	not_significant
OG0017833	FALSE	Salmo salar ring finger protein 103 (rnf103), mRNA		0.383801	0.736207	0.554473	relaxed	not_significant
OG0007955	TRUE	Salmo salar sclerostin domain-containing protein 1-like (LOC106570319), transcript variant X2, mRNA	extracellular space	0.384317	0.736207	1.45704	intensified	not_significant
OG0009934	TRUE	Salvelinus alpinus RAD51 paralog B (rad51b), transcript variant X1, mRNA	double-strand break repair via homologous recombination;DNA binding;ATP binding;DNA-dependent ATPase activity;Rad51B-Rad51C-Rad51D-XRCC2 complex	0.384416	0.736207	0.574249	relaxed	not_significant
OG0013218	TRUE	Salvelinus alpinus uncharacterized LOC111964256 (LOC111964256), transcript variant X4, mRNA	signal transduction	0.384474	0.736207	0.873426	relaxed	not_significant
OG0013118	TRUE	Salmo salar sigma non-opioid intracellular receptor 1 (sigmar1), mRNA		0.384645	0.736207	0.19591	relaxed	not_significant
OG0010789	TRUE	Salvelinus alpinus proteasome 26S subunit, non-ATPase 8 (psmd8), transcript variant X1, mRNA	proteasome regulatory particle;proteolysis	0.38496	0.736207	0.799376	relaxed	not_significant
OG0006644	TRUE	Salmo salar angiopoietin-related protein 7-like (LOC106572191), mRNA		0.38518	0.736207	0.829961	relaxed	not_significant
OG0010474	TRUE	Salvelinus alpinus GDNF family receptor alpha-2 (LOC111964492), mRNA	signaling receptor activity	0.385269	0.736207	0.77578	relaxed	not_significant
OG0009354	TRUE	Salmo salar acid phosphatase-like 2 (acpl2), mRNA	acid phosphatase activity;riboflavin metabolic process;integral component of membrane;dephosphorylation;hexachlorocyclohexane metabolic process	0.385587	0.736294	0.834087	relaxed	not_significant
OG0009061	TRUE	Salmo salar V-type proton ATPase subunit B, brain isoform (LOC106563054), mRNA	ATP binding;ATP hydrolysis coupled proton transport;proton-transporting V-type ATPase, V1 domain;ATP metabolic process	0.386179	0.736904	46.4384	intensified	not_significant
OG0013626	TRUE	Oncorhynchus tshawytscha myosin binding protein C, slow type (mybpc1), transcript variant X4, mRNA	protein binding	0.386807	0.737582	1.35814	intensified	not_significant
OG0013632	TRUE	Salmo salar protein unc-45 homolog B-like (LOC106580409), transcript variant X2, mRNA	protein binding	0.387102	0.737624	1.31447	intensified	not_significant
OG0006252	TRUE	Salmo salar Methionine aminopeptidase 1 (ampm1), mRNA	proteolysis;metal ion binding;metalloaminopeptidase activity;protein initiator methionine removal	0.387471	0.737697	0.874036	relaxed	not_significant
OG0006885	TRUE	Salvelinus alpinus store-operated calcium entry regulator STIMATE (LOC111949686), mRNA		0.387687	0.737697	2.71819	intensified	not_significant
OG0010776	TRUE	Salvelinus alpinus sperm associated antigen 7 (spag7), mRNA	nucleic acid binding	0.388526	0.738773	3.0064	intensified	not_significant
OG0009631	FALSE	Salmo salar elastin microfibril interfacer 3 (emilin3), mRNA	protein binding	0.389174	0.739485	1.34999	intensified	not_significant
OG0007934	TRUE	Salmo salar tetraspanin-8-like (LOC106596128), mRNA	integral component of membrane	0.3895	0.739584	0.78586	relaxed	not_significant
OG0013916	TRUE	Salmo salar family with sequence similarity 3, member D (fam3d), mRNA	negative regulation of glucagon secretion	0.390657	0.740211	2.66571e-13	relaxed	not_significant
OG0006411	TRUE	Salmo salar PHD finger protein 13-like (LOC106581019), mRNA		0.39071	0.740211	0.873497	relaxed	not_significant
OG0001866	TRUE	Salmo salar BTB (POZ) domain containing 11 (btbd11), transcript variant X1, mRNA	protein heterodimerization activity	0.390799	0.740211	1.10829	intensified	not_significant
OG0011315	FALSE	Salmo salar ubiquitin thioesterase OTU1 (LOC106565882), mRNA	thiol-dependent ubiquitin-specific protease activity;protein binding;protein deubiquitination;ubiquitin-dependent ERAD pathway;ubiquitin-specific protease activity involved in negative regulation of retrograde protein transport, ER to cytosol	0.3912	0.740211	3.59808	intensified	not_significant
OG0001419	TRUE	Salvelinus alpinus epithelial discoidin domain-containing receptor 1-like (LOC111964624), mRNA	ATP binding;integral component of plasma membrane;protein phosphorylation;protein tyrosine kinase collagen receptor activity	0.391424	0.740211	1.61428	intensified	not_significant
OG0007157	TRUE	Salmo salar Bardet-Biedl syndrome 1 (bbs1), transcript variant X1, mRNA	protein binding;BBSome;non-motile cilium assembly	0.391474	0.740211	0.7628	relaxed	not_significant
OG0005125	TRUE	Oncorhynchus mykiss uncharacterized LOC110486905 (LOC110486905), transcript variant X1, mRNA	adaptive immune response;integral component of membrane;signaling receptor activity	0.392031	0.740507	1.46439	intensified	not_significant
OG0012706	TRUE	Salmo salar uncharacterized LOC106600917 (LOC106600917), transcript variant X1, mRNA	MIS12/MIND type complex;chromosome segregation;cell division	0.392178	0.740507	1.45008	intensified	not_significant
OG0011010	TRUE	Salmo salar dolichyl-phosphate beta-glucosyltransferase-like (LOC106563845), mRNA		0.392792	0.740778	1.23318	intensified	not_significant
OG0014709	TRUE	Salmo salar methyl-CpG-binding domain protein 4-like (LOC106571876), transcript variant X4, mRNA	DNA binding;nucleus;base-excision repair;mismatch repair;pyrimidine-specific mismatch base pair DNA N-glycosylase activity	0.39287	0.740778	0.237777	relaxed	not_significant
OG0011186	TRUE	Salvelinus alpinus dehydrogenase/reductase 7C (dhrs7c), mRNA		0.393608	0.741652	1.41208	intensified	not_significant
OG0009585	TRUE	Salvelinus alpinus protein phosphatase 1 regulatory subunit 12C (LOC111961231), transcript variant X2, mRNA	protein binding	0.394186	0.742223	0.778431	relaxed	not_significant
OG0003844	TRUE	Salmo salar calfacilitin-like (LOC106581192), transcript variant X4, mRNA	integral component of membrane	0.394606	0.742479	0.536616	relaxed	not_significant
OG0013290	FALSE	Salmo salar transcription factor B2, mitochondrial (tfb2m), mRNA	rRNA (adenine-N6,N6-)-dimethyltransferase activity;transcription coregulator activity;transcription factor complex;mitochondrion;regulation of transcription, DNA-templated;transcription initiation from mitochondrial promoter;rRNA methylation;regulation of transcription, DNA-templated	0.395221	0.742479	0.779978	relaxed	not_significant
OG0002758	TRUE	Salmo salar glucocorticoid-induced transcript 1 protein-like (LOC106570309), transcript variant X2, mRNA		0.395347	0.742479	1.12245	intensified	not_significant
OG0005182	TRUE	Salmo salar ATP-dependent RNA helicase DDX19A-like (LOC106566108), mRNA	nucleic acid binding;ATP binding	0.395421	0.742479	0.792385	relaxed	not_significant
OG0009659	FALSE	Salmo salar clone ssal-evf-554-032 Tetratricopeptide repeat protein 9C putative mRNA, complete cds	protein binding	0.396164	0.742671	0.453633	relaxed	not_significant
OG0012791	TRUE	Salvelinus alpinus selenocysteine lyase (scly), mRNA	catalytic activity	0.396556	0.742671	2.39913	intensified	not_significant
OG0004366	TRUE	Salmo salar hippocampus abundant transcript 1 protein-like (LOC106568412), transcript variant X2, mRNA	transporter activity;integral component of membrane;transmembrane transport	0.396676	0.742671	0.871596	relaxed	not_significant
OG0007970	TRUE	Salmo salar transmembrane protease, serine 2 (tmprss2), mRNA	serine-type endopeptidase activity;scavenger receptor activity;protein binding;proteolysis;signal transduction;membrane	0.396859	0.742671	0.83196	relaxed	not_significant
OG0008530	TRUE	Salmo salar interleukin-11 receptor subunit alpha-like (LOC106568611), mRNA	protein binding	0.396897	0.742671	0.895125	relaxed	not_significant
OG0015458	FALSE	Salmo salar NMD3 ribosome export adaptor (nmd3), transcript variant X3, mRNA	ribosomal large subunit binding	0.397409	0.742731	0.650837	relaxed	not_significant
OG0008447	TRUE	Salvelinus alpinus transcription cofactor vestigial-like protein 4 (LOC111975158), transcript variant X2, mRNA	regulation of transcription, DNA-templated	0.397479	0.742731	0.385162	relaxed	not_significant
OG0012449	TRUE	Salvelinus alpinus prostaglandin E2 receptor EP2 subtype (LOC111972480), mRNA	prostaglandin E receptor activity;G protein-coupled receptor signaling pathway, coupled to cyclic nucleotide second messenger;integral component of membrane	0.397827	0.742867	1.24556	intensified	not_significant
OG0015816	TRUE	Salmo salar forkhead box protein D2-like (LOC106584377), mRNA	DNA-binding transcription factor activity;transcription factor complex;regulation of transcription, DNA-templated;sequence-specific DNA binding;regulation of transcription, DNA-templated	0.399129	0.743374	0.84333	relaxed	not_significant
OG0004865	TRUE	Salmo salar serine--tRNA ligase, cytoplasmic-like (LOC106567354), mRNA	serine-tRNA ligase activity;ATP binding;seryl-tRNA aminoacylation;glycine metabolic process;L-serine metabolic process;threonine metabolic process	0.399209	0.743374	0.753572	relaxed	not_significant
OG0013627	TRUE	Salmo salar kidney mitochondrial carrier protein 1-like (LOC106569464), mRNA	mitochondrial transport;transmembrane transporter activity;mitochondrial membrane	0.399346	0.743374	2.5622	intensified	not_significant
OG0009440	TRUE	Salmo salar mediator complex subunit 17 (med17), mRNA	transcription coregulator activity;transcription factor complex;regulation of transcription by RNA polymerase II;mediator complex;regulation of transcription, DNA-templated	0.39943	0.743374	1.34734	intensified	not_significant
OG0000950	FALSE	Salmo salar calponin 2 (cnn2), mRNA	actin binding;calmodulin binding;cytoskeleton;actomyosin structure organization	0.399522	0.743374	0.729425	relaxed	not_significant
OG0006072	TRUE	Salmo salar E3 ubiquitin-protein ligase RNF115-like (LOC106588183), mRNA		0.399809	0.743374	0.813787	relaxed	not_significant
OG0006692	TRUE	Salmo salar cytochrome P450 2F3-like (LOC106592081), transcript variant X2, mRNA	iron ion binding;obsolete electron transport;oxidoreductase activity, acting on paired donors, with incorporation or reduction of molecular oxygen, reduced flavin or flavoprotein as one donor, and incorporation of one atom of oxygen;heme binding;oxidation-reduction process	0.400024	0.743374	0.727856	relaxed	not_significant
OG0013836	TRUE	Salvelinus alpinus malectin (LOC111973942), mRNA	carbohydrate binding	0.400429	0.743615	0.62907	relaxed	not_significant
OG0001106	TRUE	Salmo salar syndecan-2-like (LOC106573899), mRNA	membrane	0.400977	0.743872	7.1107	intensified	not_significant
OG0013656	TRUE	Salmo salar Vascular endothelial growth factor D (vegfd), mRNA	growth factor activity;cell population proliferation;regulation of signaling receptor activity;membrane;growth	0.401285	0.743872	0.523686	relaxed	not_significant
OG0001650	TRUE	Salmo salar catenin beta 1 (ctnnb1), mRNA	cell adhesion;cadherin binding	0.401394	0.743872	0.822449	relaxed	not_significant
OG0005979	FALSE	Salmo salar clone ssal-rgf-541-119 Solute carrier family 22 member 7 putative mRNA, complete cds	integral component of membrane;transmembrane transporter activity;transmembrane transport	0.402001	0.744234	0.77404	relaxed	not_significant
OG0011136	TRUE	Salmo salar translin (tsn), mRNA	single-stranded DNA binding;RNA binding;RNA metabolic process;sequence-specific DNA binding	0.40214	0.744234	0.751212	relaxed	not_significant
OG0003219	TRUE	Salmo salar tetratricopeptide repeat protein 39C (LOC106584358), transcript variant X1, mRNA	protein binding	0.402621	0.744495	0.832098	relaxed	not_significant
OG0017756	FALSE	Salmo salar monocarboxylate transporter 13-like (LOC106585395), transcript variant X1, mRNA	integral component of membrane;transmembrane transport	0.402832	0.744495	0.227248	relaxed	not_significant
OG0003831	TRUE	Salmo salar serpin H1-like (LOC106581278), transcript variant X3, mRNA	serine-type endopeptidase inhibitor activity;collagen binding;collagen trimer;extracellular space	0.403667	0.745529	1.327	intensified	not_significant
OG0006628	TRUE	Salmo salar tripartite motif-containing protein 16-like (LOC106602864), mRNA	protein binding;zinc ion binding	0.404346	0.746273	0.900938	relaxed	not_significant
OG0010246	TRUE	Salmo salar XIAP-associated factor 1 (xaf1), mRNA	apoptotic process;zinc ion binding	0.405116	0.747183	1.75855	intensified	not_significant
OG0015564	TRUE	Salmo salar CH053 protein (ch053), mRNA	small-subunit processome	0.406024	0.748062	0.569752	relaxed	not_significant
OG0012868	TRUE	Salvelinus alpinus VPS37A, ESCRT-I subunit (vps37a), mRNA	ESCRT I complex;endosome transport via multivesicular body sorting pathway	0.406146	0.748062	1.41349	intensified	not_significant
OG0013747	TRUE	Salmo salar interferon alpha/beta receptor 1a-like (LOC106581896), transcript variant X1, mRNA	protein binding	0.406451	0.748114	1.3704	intensified	not_significant
OG0008054	FALSE	Salmo salar deoxycytidylate deaminase-like (LOC106602441), transcript variant X1, mRNA	dCMP deaminase activity;pyrimidine nucleobase metabolic process;pyrimidine nucleotide metabolic process;zinc ion binding	0.406884	0.748401	2.24208	intensified	not_significant
OG0007939	TRUE	Salvelinus alpinus homeobox and leucine zipper protein Homez (LOC111956632), transcript variant X4, mRNA	DNA binding	0.407671	0.749338	1.3361	intensified	not_significant
OG0013781	TRUE	Salvelinus alpinus glycosyltransferase 1 domain containing 1 (glt1d1), transcript variant X2, mRNA		0.40915	0.751546	5.99437e-10	relaxed	not_significant
OG0006604	TRUE	Salmo salar dual specificity protein phosphatase 22-B-like (LOC106569155), mRNA	protein dephosphorylation;protein tyrosine/serine/threonine phosphatase activity	0.409698	0.751716	0.854524	relaxed	not_significant
OG0009381	TRUE	Salmo salar Transmembrane protein 149 (tm149), mRNA	protein binding;integral component of membrane	0.409799	0.751716	1.19928	intensified	not_significant
OG0005785	FALSE	Oncorhynchus mykiss guanine nucleotide-binding protein G(t) subunit alpha-2-like (LOC110491158) mRNA	GTPase activity;GTP binding;adenylate cyclase-modulating G protein-coupled receptor signaling pathway;G-protein beta/gamma-subunit complex binding	0.411245	0.753347	0.804106	relaxed	not_significant
OG0006733	TRUE	Salmo salar N-acetyllactosaminide beta-1,3-N-acetylglucosaminyltransferase 3-like (LOC106613654), transcript variant X2, mRNA	protein glycosylation;galactosyltransferase activity;membrane	0.411437	0.753347	0.822562	relaxed	not_significant
OG0003231	TRUE	Salmo salar regulatory factor X associated ankyrin containing protein (rfxank), mRNA	protein binding	0.411525	0.753347	0.624842	relaxed	not_significant
OG0013574	TRUE	Salmo salar POP4 homolog, ribonuclease P/MRP subunit (pop4), transcript variant X2, mRNA	RNA binding;ribonuclease activity;tRNA processing;ribonuclease P complex;regulation of RNA metabolic process	0.411938	0.753592	3.01666	intensified	not_significant
OG0007007	TRUE	Salvelinus alpinus PIN2/TERF1 interacting telomerase inhibitor 1 (pinx1), mRNA	nucleic acid binding	0.412555	0.754212	0	relaxed	not_significant
OG0014576	TRUE	Salmo salar NADPH dependent diflavin oxidoreductase 1 (ndor1), transcript variant X3, mRNA	NADPH-hemoprotein reductase activity;obsolete electron transport;FMN binding;oxidation-reduction process	0.413406	0.755255	0.845202	relaxed	not_significant
OG0010414	TRUE	Salmo salar tumor necrosis factor receptor superfamily member 11B-like (LOC106598220), mRNA	protein binding	0.415549	0.758657	1.34818	intensified	not_significant
OG0003202	TRUE	Salmo salar potassium channel tetramerisation domain containing 9 (kctd9), mRNA		0.416098	0.759148	0.73448	relaxed	not_significant
OG0006318	TRUE	Salvelinus alpinus cyclic AMP-responsive element-binding protein 3-like protein 2 (LOC111951327), mRNA	DNA-binding transcription factor activity;transcription factor complex;endoplasmic reticulum unfolded protein response;cAMP response element binding;regulation of transcription, DNA-templated;positive regulation of transcription by RNA polymerase II	0.416592	0.75929	1.24451	intensified	not_significant
OG0009479	TRUE	Salmo salar L-serine dehydratase/L-threonine deaminase-like (LOC106585298), mRNA		0.416826	0.75929	2.45565	intensified	not_significant
OG0007016	TRUE	Salmo salar microfibrillar-associated protein 1 (mfap1), mRNA		0.417019	0.75929	0.833707	relaxed	not_significant
OG0015312	TRUE	Salmo salar HEAT repeat-containing protein 5B-like (LOC106591182), transcript variant X4, mRNA	protein binding	0.418901	0.762202	1.26279	intensified	not_significant
OG0004086	TRUE	Salvelinus alpinus uncharacterized LOC111956259 (LOC111956259), mRNA		0.419259	0.762341	0.839797	relaxed	not_significant
OG0002054	TRUE	Oncorhynchus kisutch major histocompatibility complex class I-related gene protein-like (LOC109881596), mRNA		0.420249	0.762607	1.14101	intensified	not_significant
OG0006975	TRUE	Salmo salar epithelial cell transforming 2 (ect2), transcript variant X5, mRNA	Rho guanyl-nucleotide exchange factor activity;GTPase activator activity;nucleus;cytoplasm;regulation of Rho protein signal transduction;positive regulation of GTPase activity;regulation of cytokinesis, actomyosin contractile ring assembly	0.420502	0.762607	1.40516	intensified	not_significant
OG0010096	TRUE	Salvelinus alpinus major facilitator superfamily domain containing 10 (mfsd10), transcript variant X2, mRNA	integral component of membrane;transmembrane transport	0.421021	0.762607	1.31212	intensified	not_significant
OG0008280	TRUE	Salmo salar WD repeat domain 54 (wdr54), transcript variant X2, mRNA	protein binding	0.421043	0.762607	0.860921	relaxed	not_significant
OG0015376	TRUE	Salmo salar mucin-5AC-like (LOC106582731), transcript variant X2, mRNA		0.421094	0.762607	0.734872	relaxed	not_significant
OG0010590	FALSE	Salmo salar cytochrome b561 domain-containing protein 1-like (LOC106565126), mRNA		0.421229	0.762607	0.382009	relaxed	not_significant
OG0000382	FALSE	Salmo salar heterogeneous nuclear ribonucleoprotein H-like (LOC106612133), transcript variant X1, mRNA	nucleic acid binding	0.421382	0.762607	0.936953	relaxed	not_significant
OG0009637	TRUE	Salvelinus alpinus aminoacyl tRNA synthetase complex interacting multifunctional protein 2 (aimp2), transcript variant X1, mRNA		0.421683	0.762641	1.6753	intensified	not_significant
OG0007957	TRUE	Salmo salar collagen alpha-1(X) chain-like (LOC106607727), mRNA	protein binding	0.422756	0.763554	0.858394	relaxed	not_significant
OG0014320	FALSE	Salmo salar hydroxyacyl-CoA dehydrogenase/3-ketoacyl-CoA thiolase/enoyl-CoA hydratase (trifunctional protein), beta subunit (hadhb), mRNA	transferase activity, transferring acyl groups other than amino-acyl groups	0.422963	0.763554	0.848321	relaxed	not_significant
OG0007973	TRUE	Salmo salar anoctamin-9-like (LOC106584768), mRNA	calcium activated phospholipid scrambling	0.423035	0.763554	0.696419	relaxed	not_significant
OG0002700	FALSE	Salmo salar B-cell CLL/lymphoma 7 protein family member A-like (LOC106585288), mRNA		0.42494	0.766004	1.46399	intensified	not_significant
OG0004596	TRUE	Salmo salar metastasis-associated protein MTA2-like (LOC106577523), transcript variant X2, mRNA	chromatin binding;regulation of transcription, DNA-templated;zinc ion binding;NuRD complex;sequence-specific DNA binding	0.425069	0.766004	1.12293	intensified	not_significant
OG0008660	FALSE	Oncorhynchus mykiss G protein subunit beta 1 like (gnb1l), mRNA	protein binding	0.425243	0.766004	0.651293	relaxed	not_significant
OG0006337	FALSE	Salmo salar 3-phosphoinositide-dependent protein kinase 1-like (LOC106578264), mRNA	protein serine/threonine kinase activity;ATP binding;protein phosphorylation;serine family amino acid metabolic process	0.426805	0.768305	0.883863	relaxed	not_significant
OG0004599	TRUE	Salmo salar cytochrome c1, heme protein, mitochondrial-like (LOC106582630), mRNA	obsolete electron transport;electron transfer activity;heme binding	0.42768	0.769289	0.867337	relaxed	not_significant
OG0005761	TRUE	Salmo salar bcl-2-like protein 1 (LOC106582883), mRNA	regulation of apoptotic process	0.42792	0.769289	12.9039	intensified	not_significant
OG0012746	FALSE	Salmo salar keratinocyte-associated protein 3-like (LOC106610818), transcript variant X1, mRNA		0.429076	0.770853	1.1824	intensified	not_significant
OG0008245	TRUE	Salvelinus alpinus zinc transporter ZIP10-like (LOC111966708), mRNA	membrane;metal ion transport;metal ion transmembrane transporter activity;transmembrane transport	0.429661	0.771392	0.864191	relaxed	not_significant
OG0008247	TRUE	Salmo salar spermatogenesis-associated protein 5-like protein 1 (LOC106587677), transcript variant X2, mRNA	ATP binding	0.430161	0.771531	1.0728	intensified	not_significant
OG0011055	FALSE	Oncorhynchus mykiss endoplasmic reticulum-Golgi intermediate compartment protein 1 (LOC110487959), mRNA		0.430658	0.771531	1.17119	intensified	not_significant
OG0009164	TRUE	Salmo salar NADH dehydrogenase (ubiquinone) complex I, assembly factor 6-like (LOC106581338), mRNA		0.430834	0.771531	1.29716	intensified	not_significant
OG0008540	TRUE	Salmo salar WNT1-inducible-signaling pathway protein 2-like (LOC106567101), mRNA	regulation of cell growth;insulin-like growth factor binding;insulin-like growth factor binding protein complex	0.431132	0.771531	1.3567	intensified	not_significant
OG0005464	FALSE	Salmo salar uncharacterized LOC106578103 (LOC106578103), transcript variant X4, mRNA	nucleic acid binding	0.431166	0.771531	1.38604	intensified	not_significant
OG0010078	TRUE	Salmo salar vacuolar protein sorting 37 homolog D (S. cerevisiae) (vps37d), mRNA	ESCRT I complex;endosome transport via multivesicular body sorting pathway	0.433151	0.774568	1.66148	intensified	not_significant
OG0002667	FALSE	Salmo salar arginase 2 (arg2), mRNA	arginase activity;arginine catabolic process;proline metabolic process;metal ion binding	0.433574	0.774814	2.751	intensified	not_significant
OG0014002	TRUE	Salmo salar UPF0600 protein C5orf51 homolog (LOC106580621), mRNA		0.434509	0.775904	1.61611	intensified	not_significant
OG0005456	TRUE	Salmo salar dnaJ homolog subfamily C member 13-like (LOC106590186), transcript variant X9, mRNA		0.434851	0.775904	0.900789	relaxed	not_significant
OG0008121	FALSE	Salmo salar Hydroxyacid oxidase 2 (haox2), transcript variant X2, mRNA	FMN binding;oxidoreductase activity;oxidation-reduction process	0.435253	0.775904	1.16043	intensified	not_significant
OG0007265	FALSE	Salvelinus alpinus spermine synthase (LOC111950654), mRNA	arginine metabolic process;proline metabolic process;spermine biosynthetic process;spermine synthase activity;beta-alanine metabolic process	0.435508	0.775904	1.25364	intensified	not_significant
OG0011030	TRUE	Salmo salar TANK-binding kinase 1 (tbk1), mRNA	protein kinase activity;protein binding;ATP binding;protein phosphorylation	0.435632	0.775904	0.857675	relaxed	not_significant
OG0005472	TRUE	Salmo salar homeobox protein EMX1-like (LOC106604204), mRNA	DNA binding	0.435908	0.775904	0.750744	relaxed	not_significant
OG0013808	TRUE	Salmo salar SAP30-binding protein-like (LOC106589477), transcript variant X2, mRNA	regulation of transcription, DNA-templated	0.437013	0.775972	1.24996	intensified	not_significant
OG0008863	FALSE	Salvelinus alpinus cyclin-dependent-like kinase 5 (LOC111979362), mRNA	protein kinase activity;ATP binding;protein phosphorylation	0.437067	0.775972	5.14067	intensified	not_significant
OG0007123	FALSE	Salmo salar F-box/LRR-repeat protein 14 (LOC106590767), mRNA	protein binding	0.437365	0.775972	0.814527	relaxed	not_significant
OG0001681	TRUE	Salmo salar complement factor B-like (LOC106569366), mRNA	serine-type endopeptidase activity;extracellular region;proteolysis;complement activation	0.43747	0.775972	1.07755	intensified	not_significant
OG0007237	TRUE	Salmo salar histone-lysine N-methyltransferase setd3-like (LOC106602337), transcript variant X1, mRNA	transcription coactivator activity;protein binding;transcription factor complex;histone H3-K36 methylation;positive regulation of transcription, DNA-templated;histone methyltransferase activity (H3-K36 specific)	0.437579	0.775972	0.495063	relaxed	not_significant
OG0004369	TRUE	Oncorhynchus mykiss lisH domain and HEAT repeat-containing protein KIAA1468 homolog (LOC110489591), mRNA	trans-Golgi network;intracellular cholesterol transport	0.437988	0.775972	0.728887	relaxed	not_significant
OG0005881	TRUE	Salmo salar 26S proteasome non-ATPase regulatory subunit 12 (psd12), mRNA	proteasome complex	0.43808	0.775972	0.33722	relaxed	not_significant
OG0000864	TRUE	Salmo salar mitochondrial glutamate carrier 1-like (LOC106587515), transcript variant X2, misc_RNA	transmembrane transporter activity;transmembrane transport	0.438849	0.775972	0.846103	relaxed	not_significant
OG0006197	TRUE	Salmo salar 1-acyl-sn-glycerol-3-phosphate acyltransferase alpha-like (LOC106568861), mRNA	1-acylglycerol-3-phosphate O-acyltransferase activity;phospholipid biosynthetic process;membrane;obsolete acyl-carrier-protein biosynthetic process;glycerolipid metabolic process	0.438905	0.775972	1.20949	intensified	not_significant
OG0007966	FALSE	Oncorhynchus mykiss vacuolar protein sorting-associated protein 35 (LOC110526263), transcript variant X3, mRNA	protein transport;retromer, cargo-selective complex;retrograde transport, endosome to Golgi	0.439002	0.775972	2.46354	intensified	not_significant
OG0008675	TRUE	Salmo salar sugar kinase FLJ10986 homolog (fljxx), transcript variant X2, mRNA	carbohydrate metabolic process;phosphotransferase activity, alcohol group as acceptor	0.439105	0.775972	1.26448	intensified	not_significant
OG0012498	TRUE	Salmo salar bromo adjacent homology domain-containing 1 protein-like (LOC106608351), transcript variant X3, mRNA	chromatin;chromatin binding	0.440214	0.777377	0.784854	relaxed	not_significant
OG0000143	TRUE	Salmo salar RAB6A, member RAS oncogene family (rab6a), transcript variant X2, mRNA	GTPase activity;GTP binding	0.440475	0.777377	1.21173	intensified	not_significant
OG0006205	TRUE	Salmo salar dynamin-like 120 kDa protein, mitochondrial (LOC106613511), transcript variant X10, mRNA	GTPase activity;GTP binding;mitochondrion;apoptotic process;mitochondrion organization	0.441811	0.778207	0.896096	relaxed	not_significant
OG0014603	TRUE	Salmo salar triokinase/FMN cyclase (tkfc), mRNA	glycerone kinase activity;ATP binding;glycerol metabolic process;glycerolipid metabolic process	0.441897	0.778207	1.30083	intensified	not_significant
OG0015003	TRUE	Salmo salar MARVEL domain-containing protein 3 (mald3), transcript variant X2, mRNA	membrane	0.442142	0.778207	1.43855	intensified	not_significant
OG0008574	TRUE	Salmo salar voltage-gated hydrogen channel 1-like (LOC106565384), transcript variant X3, mRNA	integral component of plasma membrane;voltage-gated proton channel activity;proton transmembrane transport	0.442148	0.778207	0.675031	relaxed	not_significant
OG0009050	TRUE	Salmo salar solute carrier family 25 member 51-like (LOC106611695), transcript variant X2, mRNA	transmembrane transporter activity	0.442587	0.778207	1.14402	intensified	not_significant
OG0006871	TRUE	Salmo salar kelch-like protein 20 (LOC106569069), transcript variant X5, mRNA	protein binding	0.442889	0.778207	1.07826e-11	relaxed	not_significant
OG0004029	TRUE	Salvelinus alpinus solute carrier family 22 member 6-A-like (LOC111972552), transcript variant X1, mRNA	integral component of membrane;transmembrane transporter activity;transmembrane transport	0.443181	0.778207	0.876877	relaxed	not_significant
OG0010511	TRUE	Salmo salar zinc-binding protein A33-like (LOC106564224), mRNA	protein binding	0.44328	0.778207	0.737207	relaxed	not_significant
OG0005187	TRUE	Salvelinus alpinus leucine-rich repeat-containing protein 58 (LOC111970999), mRNA	protein binding	0.443687	0.778207	0.747307	relaxed	not_significant
OG0013814	TRUE	Salmo salar mitochondrial inner membrane protein OXA1L-like (LOC106608836), mRNA	integral component of membrane;membrane insertase activity	0.44394	0.778207	0.71002	relaxed	not_significant
OG0013657	TRUE	Salmo salar kelch-like family member 30 (klhl30), transcript variant X2, mRNA	protein binding	0.444725	0.778207	0.752329	relaxed	not_significant
OG0005059	FALSE	Salmo salar Interferon regulatory factor 2-binding protein 1 (i2bp1), transcript variant X1, mRNA		0.444965	0.778207	0.899353	relaxed	not_significant
OG0016662	TRUE	Salmo salar PolyADP-ribose glycohydrolase ARH3 (arhl2), mRNA	hydrolase activity	0.445291	0.778207	2.78912e-12	relaxed	not_significant
OG0002111	TRUE	Salmo salar ATG4 autophagy related 4 homolog B (S. cerevisiae) (atg4b), mRNA	cysteine-type endopeptidase activity;cytoplasm;proteolysis;autophagy;protein transport	0.44542	0.778207	0.844912	relaxed	not_significant
OG0012783	TRUE	Salmo salar excision repair cross-complementation group 4 (ercc4), mRNA	single-stranded DNA binding;endodeoxyribonuclease activity;DNA repair;DNA catabolic process	0.445592	0.778207	1.58222	intensified	not_significant
OG0004663	TRUE	Salmo salar transcription factor jun-D-like (LOC106599020), mRNA	DNA binding;DNA-binding transcription factor activity;nucleus;transcription factor complex;regulation of transcription by RNA polymerase II;regulation of transcription, DNA-templated	0.445932	0.778207	0.852219	relaxed	not_significant
OG0013773	TRUE	Salmo salar mitochondrial translational initiation factor 2 (mtif2), mRNA		0.446106	0.778207	0.818843	relaxed	not_significant
OG0003824	TRUE	Salmo salar integrin-linked protein kinase (LOC106581335), transcript variant X2, mRNA	protein kinase activity;protein binding;ATP binding;protein phosphorylation	0.44613	0.778207	0.873813	relaxed	not_significant
OG0011868	TRUE	Salmo salar retinoic acid-induced protein 1-like (LOC106589503), transcript variant X3, mRNA		0.446573	0.778477	0.83034	relaxed	not_significant
OG0007029	TRUE	Salmo salar protein prune homolog 2-like (LOC106568351), transcript variant X4, mRNA		0.446974	0.778674	1.14882	intensified	not_significant
OG0001180	TRUE	Salmo salar transcription factor SOX-11-like (LOC106610697), mRNA	DNA-binding transcription factor activity;transcription factor complex;regulation of transcription, DNA-templated	0.447765	0.779418	0.711784	relaxed	not_significant
OG0015880	FALSE	Salvelinus alpinus coenzyme Q-binding protein COQ10 homolog, mitochondrial (LOC111981853), mRNA		0.447978	0.779418	0.455229	relaxed	not_significant
OG0001030	TRUE	Salmo salar polypyrimidine tract-binding protein 2-like (LOC106590652), transcript variant X1, mRNA	RNA binding;nucleus;mRNA processing	0.448693	0.78016	1.25211	intensified	not_significant
OG0006295	TRUE	Salvelinus alpinus hepatocyte nuclear factor 4-alpha-like (LOC111976625), mRNA	type B pancreatic cell development;steroid hormone receptor activity;nuclear receptor activity;nucleus;regulation of transcription, DNA-templated;signal transduction;zinc ion binding;sequence-specific DNA binding;regulation of insulin secretion;lipid homeostasis;hepatocyte differentiation	0.449296	0.780558	1.13256	intensified	not_significant
OG0010316	TRUE	Salmo salar uncharacterized LOC106563837 (LOC106563837), transcript variant X3, mRNA		0.4495	0.780558	0.600267	relaxed	not_significant
OG0003444	TRUE	Salmo salar putative homeodomain transcription factor 2 (LOC106596566), transcript variant X2, mRNA		0.450161	0.781204	1.23333	intensified	not_significant
OG0011848	TRUE	Salmo salar calpain-9-like (LOC106612602), transcript variant X1, mRNA	calcium-dependent cysteine-type endopeptidase activity;calcium ion binding;intracellular;proteolysis	0.451804	0.783441	1.32424	intensified	not_significant
OG0002841	TRUE	Salmo salar GTP cyclohydrolase 1-like (LOC106605086), mRNA	GTP cyclohydrolase I activity;cytoplasm;tetrahydrofolate biosynthetic process;folic acid biosynthetic process	0.45203	0.783441	1.39462	intensified	not_significant
OG0013281	TRUE	Salmo salar protein KIAA1045-like (LOC106565165), transcript variant X4, mRNA		0.452355	0.783502	0.865765	relaxed	not_significant
OG0011232	TRUE	Salmo salar lipoma HMGIC fusion partner-like 2 (lhfpl2), transcript variant X5, mRNA		0.453387	0.784584	2.28786	intensified	not_significant
OG0008405	TRUE	Salmo salar 5-hydroxytryptamine receptor 1A-beta-like (LOC106563372), mRNA	G protein-coupled serotonin receptor activity;integral component of plasma membrane;G protein-coupled receptor signaling pathway, coupled to cyclic nucleotide second messenger;cell population proliferation;vasoconstriction;regulation of hormone secretion;regulation of behavior	0.45384	0.784584	1.92094	intensified	not_significant
OG0004158	TRUE	Salmo salar mitochondrial ubiquitin ligase activator of NF-kB (mulan), transcript variant X3, mRNA	ubiquitin-protein transferase activity;organelle organization;protein ubiquitination	0.453851	0.784584	1.25796	intensified	not_significant
OG0010215	TRUE	Salmo salar probable G-protein coupled receptor 146 (LOC106607358), mRNA	G protein-coupled receptor activity;G protein-coupled receptor signaling pathway;integral component of membrane	0.454237	0.784749	0.796393	relaxed	not_significant
OG0005802	FALSE	Salmo salar T-cell ecto-ADP-ribosyltransferase 2-like (LOC106602664), transcript variant X3, mRNA	NAD(P)+-protein-arginine ADP-ribosyltransferase activity;protein ADP-ribosylation	0.455636	0.786664	0.89225	relaxed	not_significant
OG0017713	FALSE	Salvelinus alpinus carnitine palmitoyltransferase 2 (cpt2), mRNA	transferase activity, transferring acyl groups	0.456098	0.786959	0.811284	relaxed	not_significant
OG0004890	TRUE	Salmo salar LIM/homeobox protein Lhx1 (LOC106613102), transcript variant X2, mRNA	DNA binding	0.456937	0.787902	0.849378	relaxed	not_significant
OG0012539	TRUE	Salmo salar DEAH (Asp-Glu-Ala-His) box polypeptide 37 (dhx37), transcript variant X2, mRNA	nucleic acid binding;helicase activity;ATP binding	0.457995	0.788881	0.765852	relaxed	not_significant
OG0006241	TRUE	Salmo salar death effector domain-containing protein-like (LOC106566840), transcript variant X2, mRNA	protein binding;regulation of apoptotic process	0.458088	0.788881	0.917693	relaxed	not_significant
OG0009352	TRUE	Salmo salar olfactomedin-4-like (LOC106560917), mRNA		0.459025	0.788911	0.724443	relaxed	not_significant
OG0009202	FALSE	Salmo salar CDP-diacylglycerol--inositol 3-phosphatidyltransferase (cdipt), mRNA	phospholipid biosynthetic process;membrane;phosphotransferase activity, for other substituted phosphate groups	0.459078	0.788911	0.782758	relaxed	not_significant
OG0011354	TRUE	Salmo salar pleckstrin (plek), mRNA	intracellular signal transduction	0.459171	0.788911	0.776902	relaxed	not_significant
OG0012702	TRUE	Salvelinus alpinus adenosine deaminase domain containing 1 (adad1), transcript variant X1, mRNA	RNA binding;adenosine deaminase activity;purine nucleobase metabolic process;RNA processing	0.459461	0.788911	0.86429	relaxed	not_significant
OG0010145	TRUE	Salvelinus alpinus mitochondrial inner membrane protease ATP23 homolog (LOC111951544), mRNA	metalloendopeptidase activity	0.460042	0.788911	1.18459	intensified	not_significant
OG0004923	FALSE	Salmo salar transcription factor PU.1-like (LOC106584705), mRNA	DNA-binding transcription factor activity;transcription factor complex;regulation of transcription, DNA-templated;sequence-specific DNA binding;regulation of transcription, DNA-templated	0.460312	0.788911	3.06952	intensified	not_significant
OG0003829	TRUE	Salmo salar gastrula zinc finger protein XlCGF57.1-like (LOC106607503), mRNA	nucleic acid binding	0.46049	0.788911	0.842496	relaxed	not_significant
OG0007720	FALSE	Salmo salar glucocorticoid-induced transcript 1 protein-like (LOC106582161), transcript variant X2, mRNA		0.460746	0.788911	0.432283	relaxed	not_significant
OG0009259	TRUE	Salvelinus alpinus mediator of RNA polymerase II transcription subunit 8 (LOC111972378), mRNA	transcription coregulator activity;transcription factor complex;regulation of transcription by RNA polymerase II;mediator complex;regulation of transcription, DNA-templated	0.461261	0.788911	0.885363	relaxed	not_significant
OG0008815	TRUE	Salmo salar uncharacterized LOC106602920 (LOC106602920), mRNA		0.461318	0.788911	0.639161	relaxed	not_significant
OG0011687	FALSE	Salmo salar transmembrane protein 119-like (LOC106564485), mRNA	ossification	0.461843	0.788911	1.74208	intensified	not_significant
OG0012621	FALSE	Oncorhynchus tshawytscha rhotekin-2-like (LOC112253106), mRNA	hemopoiesis	0.462081	0.788911	1.28504	intensified	not_significant
OG0012640	TRUE	Salmo salar major facilitator superfamily domain containing 11 (mfsd11), transcript variant X2, mRNA		0.462446	0.788911	1.222	intensified	not_significant
OG0006691	TRUE	Salmo salar pancreatic alpha-amylase-like (LOC106578483), mRNA	catalytic activity;carbohydrate metabolic process;cation binding	0.462593	0.788911	0.886994	relaxed	not_significant
OG0009834	TRUE	Salmo salar gigaxonin-like (LOC106573688), transcript variant X5, mRNA	protein binding;cytoskeleton organization	0.462625	0.788911	1.40842	intensified	not_significant
OG0001434	TRUE	Salmo salar sodium channel subunit beta-1-like (LOC106605232), transcript variant X1, mRNA	voltage-gated sodium channel complex;sodium ion transport;sodium channel regulator activity	0.462777	0.788911	0.721868	relaxed	not_significant
OG0004798	TRUE	Salmo salar Membrane-spanning 4-domains subfamily A member 15 (m4a15), transcript variant X1, mRNA	integral component of membrane	0.463776	0.790116	0.743829	relaxed	not_significant
OG0004756	TRUE	Salmo salar leucine-rich repeats and calponin homology (CH) domain containing 4 (lrch4), transcript variant X2, mRNA	protein binding	0.464683	0.790784	1.18719	intensified	not_significant
OG0010324	TRUE	PREDICTED: Oncorhynchus mykiss uncharacterized protein KIAA0930 homolog (LOC110516645), mRNA		0.464754	0.790784	0.492829	relaxed	not_significant
OG0001271	TRUE	Salmo salar tubby-related protein 3-like (LOC106576421), transcript variant X1, mRNA		0.4654	0.790899	1.15177	intensified	not_significant
OG0007662	TRUE	Salmo salar coronin-2B-like (LOC106610278), mRNA	transcriptional repressor complex;actin filament binding	0.46549	0.790899	1.1135	intensified	not_significant
OG0010180	TRUE	Salvelinus alpinus SPRY domain-containing SOCS box protein 3 (LOC111978411), mRNA	protein binding	0.4657	0.790899	1.09353	intensified	not_significant
OG0000969	TRUE	Salmo salar ankyrin repeat domain-containing protein 13C-like (LOC106599765), mRNA	protein binding	0.46669	0.792084	0.927899	relaxed	not_significant
OG0007900	TRUE	Salmo salar adenosine deaminase CECR1-A-like (LOC106609445), mRNA	adenosine deaminase activity;extracellular space;purine nucleobase metabolic process;adenosine catabolic process	0.46797	0.793757	0.886357	relaxed	not_significant
OG0014586	TRUE	Oncorhynchus kisutch neuroblastoma-amplified sequence-like (LOC109885116) mRNA	protein binding;retrograde vesicle-mediated transport, Golgi to endoplasmic reticulum	0.468939	0.794902	0.901102	relaxed	not_significant
OG0001581	TRUE	Salmo salar RILP-like protein 1 (LOC106580357), transcript variant X2, mRNA	protein dimerization activity	0.469262	0.79495	1.21097	intensified	not_significant
OG0008811	TRUE	Salmo salar synaptotagmin-7-like (LOC106561826), transcript variant X2, mRNA	calcium-dependent phospholipid binding;exocytosis;membrane	0.470487	0.796527	0.841479	relaxed	not_significant
OG0009650	TRUE	Salmo salar F-box/LRR-repeat protein 19-like (LOC106607508), transcript variant X2, mRNA	DNA binding;protein binding;zinc ion binding	0.471161	0.797138	1.13805	intensified	not_significant
OG0013582	TRUE	Salvelinus alpinus uroporphyrinogen III synthase (uros), transcript variant X1, mRNA	uroporphyrinogen-III synthase activity;uroporphyrinogen III biosynthetic process;heme biosynthetic process;chlorophyll metabolic process	0.471438	0.797138	0.738402	relaxed	not_significant
OG0002502	TRUE	Salmo salar haptoglobin-like (LOC106587252), mRNA	serine-type endopeptidase activity;extracellular region;hemoglobin complex;proteolysis;hemoglobin binding	0.472733	0.798828	1.23044	intensified	not_significant
OG0011433	TRUE	Salmo salar kelch-like protein 8 (LOC106568509), mRNA	protein binding;protein ubiquitination;Cul3-RING ubiquitin ligase complex	0.473273	0.79924	1.30208	intensified	not_significant
OG0005977	TRUE	Salmo salar proteasome subunit beta 1 (psmb1), mRNA	threonine-type endopeptidase activity;proteasome core complex;proteolysis involved in cellular protein catabolic process	0.474397	0.800637	0.39521	relaxed	not_significant
OG0001614	TRUE	TPA_exp: Salmo salar claudin 5a mRNA, complete cds	structural molecule activity;plasma membrane;bicellular tight junction;integral component of membrane	0.475397	0.801824	0.849774	relaxed	not_significant
OG0005414	TRUE	Salvelinus alpinus BTB/POZ domain-containing protein KCTD5 (LOC111977750), transcript variant X9, mRNA	protein binding;protein homooligomerization	0.476383	0.802987	0.87609	relaxed	not_significant
OG0007702	TRUE	Salvelinus alpinus uncharacterized LOC111982791 (LOC111982791), transcript variant X2, mRNA		0.477262	0.803453	1.66151	intensified	not_significant
OG0015894	FALSE	Salvelinus alpinus mitochondrial ribosomal protein S30 (mrps30), mRNA	structural constituent of ribosome;mitochondrion;ribosome;translation;ribosome biogenesis	0.477695	0.803453	2.53344	intensified	not_significant
OG0011742	FALSE	Salmo salar zinc finger, DHHC-type containing 15 (zdhhc15), mRNA		0.47816	0.803453	0.775337	relaxed	not_significant
OG0013523	TRUE	Salmo salar FERM domain-containing protein 6-like (LOC106613623), transcript variant X6, mRNA	cytoskeleton	0.478176	0.803453	0.866813	relaxed	not_significant
OG0006203	TRUE	Salmo salar cystinosin-like (LOC106573556), transcript variant X1, mRNA		0.478535	0.803453	1.15924	intensified	not_significant
OG0008526	FALSE	Oncorhynchus mykiss translocase of outer mitochondrial membrane 70 (tomm70), mRNA	protein binding	0.478747	0.803453	0.870602	relaxed	not_significant
OG0002369	TRUE	Salvelinus alpinus platelet derived growth factor receptor alpha (pdgfra), transcript variant X1, mRNA	platelet-derived growth factor alpha-receptor activity;ATP binding;protein phosphorylation;platelet-derived growth factor receptor signaling pathway	0.478785	0.803453	0.875788	relaxed	not_significant
OG0004093	TRUE	Salmo salar hepatocyte nuclear factor 3-beta-like (LOC106576115), mRNA	DNA-binding transcription factor activity;transcription factor complex;regulation of transcription, DNA-templated;transcription factor binding;protein domain specific binding;sequence-specific DNA binding;regulation of transcription, DNA-templated	0.47904	0.803453	1.17069	intensified	not_significant
OG0008661	FALSE	Salmo salar renin binding protein (renbp), mRNA	catalytic activity	0.479444	0.803453	0.469168	relaxed	not_significant
OG0017490	TRUE	Salmo salar cathepsin L1-like (LOC106584253), mRNA	proteolysis;cysteine-type peptidase activity	0.479633	0.803453	0.753662	relaxed	not_significant
OG0007622	TRUE	Salmo salar transforming growth factor beta regulator 1-like (LOC106581226), transcript variant X1, mRNA	nucleus;regulation of transcription, DNA-templated;negative regulation of cell population proliferation	0.480073	0.803691	0.819357	relaxed	not_significant
OG0007475	FALSE	Salmo salar etoposide-induced protein 2.4 homolog (LOC106603545), mRNA		0.481117	0.80494	1.42499	intensified	not_significant
OG0010558	FALSE	Salmo salar BEN domain-containing protein 3-like (LOC106611127), mRNA	chromatin silencing at rDNA;DNA binding;nuclear heterochromatin	0.481665	0.805357	1.244	intensified	not_significant
OG0001456	TRUE	Salmo salar phenylalanine-4-hydroxylase-like (LOC106609449), mRNA	tryptophan biosynthetic process;phenylalanine 4-monooxygenase activity;iron ion binding;L-phenylalanine catabolic process;tyrosine biosynthetic process;L-phenylalanine biosynthetic process;oxidation-reduction process	0.482533	0.806297	0.729661	relaxed	not_significant
OG0012118	TRUE	Salmo salar cyclin-L1-like (LOC106565646), mRNA	nucleus	0.482823	0.806297	0.83542	relaxed	not_significant
OG0011650	TRUE	Salmo salar clone ssal-rgb2-547-295 Peroxisomal coenzyme A diphosphatase NUDT7 putative mRNA, complete cds	integral component of membrane;hydrolase activity	0.483723	0.8073	1.38506	intensified	not_significant
OG0015744	TRUE	Salmo salar unconventional SNARE in the ER 1 homolog (S. cerevisiae) (use1), mRNA		0.484276	0.807724	1.52581	intensified	not_significant
OG0003086	FALSE	Salmo salar Probable rRNA-processing protein EBP2 (ebp2), mRNA		0.486969	0.811714	0.74736	relaxed	not_significant
OG0002002	TRUE	Salmo salar zinc transporter Slc39a7-like (LOC106588393), mRNA	membrane;metal ion transport;metal ion transmembrane transporter activity;transmembrane transport	0.488543	0.813838	1.08252	intensified	not_significant
OG0006465	TRUE	Salmo salar pre-mRNA processing factor 3 (prpf3), mRNA	mRNA splicing, via spliceosome;U4/U6 x U5 tri-snRNP complex	0.489517	0.813988	1.21238	intensified	not_significant
OG0008528	TRUE	Salmo salar poly	zinc ion binding	0.489556	0.813988	1.32901	intensified	not_significant
OG0007591	TRUE	Salmo salar ESF1 homolog (LOC106564836), mRNA	nucleus;rRNA processing	0.490067	0.813988	0.785099	relaxed	not_significant
OG0011999	TRUE	Salmo salar DNA polymerase lambda-like (LOC106564589), mRNA	DNA binding;DNA-directed DNA polymerase activity;nucleus;DNA replication;DNA repair;DNA polymerase complex	0.490072	0.813988	0.619279	relaxed	not_significant
OG0009863	TRUE	Salmo salar component of oligomeric golgi complex 3 (cog3), mRNA	cis-Golgi network;intracellular protein transport;membrane	0.49014	0.813988	0.875782	relaxed	not_significant
OG0013517	TRUE	Salmo salar uncharacterized LOC106589473 (LOC106589473), mRNA	protein binding	0.490903	0.814618	0.796053	relaxed	not_significant
OG0005990	FALSE	Salmo salar E3 ubiquitin-protein ligase CHFR (LOC100195666), transcript variant X7, mRNA		0.491123	0.814618	3.71696	intensified	not_significant
OG0006283	TRUE	Salmo salar zinc finger protein 835-like (LOC106566085), mRNA	nucleic acid binding	0.492661	0.815993	0.894558	relaxed	not_significant
OG0005352	FALSE	Salmo salar clone Contig1766 Cation transport regulator-like protein 1 putative mRNA, complete cds	gamma-glutamylcyclotransferase activity;glutathione catabolic process;glutathione specific gamma-glutamylcyclotransferase activity	0.492802	0.815993	1.5982	intensified	not_significant
OG0010007	TRUE	Salvelinus alpinus uncharacterized LOC111962119 (LOC111962119), mRNA		0.492858	0.815993	1.33499	intensified	not_significant
OG0010464	TRUE	Salmo salar coiled-coil domain containing 112 (ccdc112), transcript variant X1, mRNA		0.493795	0.816219	0.752476	relaxed	not_significant
OG0007370	TRUE	Salmo salar platelet glycoprotein 4-like (LOC106576427), mRNA	immune response;cell surface receptor signaling pathway;membrane	0.493908	0.816219	1.6528	intensified	not_significant
OG0013350	TRUE	Salmo salar essential meiotic structure-specific endonuclease 1 (eme1), transcript variant X3, mRNA	DNA binding;nuclease activity;nucleus;DNA repair;Holliday junction resolvase complex	0.494222	0.816219	1.80487	intensified	not_significant
OG0003119	TRUE	Salmo salar dipeptidyl peptidase 3 (dpp3), mRNA	cytoplasm;proteolysis;metallopeptidase activity;dipeptidyl-peptidase activity;metal ion binding	0.494265	0.816219	0.928453	relaxed	not_significant
OG0004658	TRUE	Salvelinus alpinus protein CWC15 homolog (LOC111951071), mRNA	mRNA splicing, via spliceosome;spliceosomal complex	0.494504	0.816219	1.25739	intensified	not_significant
OG0010476	TRUE	Salmo salar GA-binding protein alpha chain-like (LOC106582145), transcript variant X3, mRNA	DNA-binding transcription factor activity;nucleus;transcription factor complex;regulation of transcription, DNA-templated;sequence-specific DNA binding;regulation of transcription, DNA-templated	0.495099	0.816237	1.11697	intensified	not_significant
OG0009458	TRUE	Salmo salar interleukin-1 beta-like (LOC106562915), mRNA	cytokine activity;interleukin-1 receptor binding;extracellular space;inflammatory response;immune response;signal transduction;cell population proliferation;growth;interleukin-1 receptor complex	0.495763	0.816237	0.709436	relaxed	not_significant
OG0007294	TRUE	Salmo salar polyribonucleotide 5'-hydroxyl-kinase Clp1 (LOC106611664), mRNA	mRNA cleavage factor complex;mRNA 3'-end processing	0.496202	0.816237	1.14577	intensified	not_significant
OG0012049	TRUE	Oncorhynchus tshawytscha protein FAM135B-like (LOC112229325), mRNA		0.496413	0.816237	0.84994	relaxed	not_significant
OG0009270	TRUE	Salmo salar ATP-sensitive inward rectifier potassium channel 1-like (LOC106581365), transcript variant X2, mRNA	inward rectifier potassium channel activity;potassium ion transport;voltage-gated potassium channel complex	0.496576	0.816237	0.791742	relaxed	not_significant
OG0015697	FALSE	Oncorhynchus mykiss keratinocyte differentiation factor 1-like (LOC110488187), transcript variant X2, mRNA	keratinocyte development	0.496705	0.816237	0.690832	relaxed	not_significant
OG0011862	TRUE	Salvelinus alpinus chromatin assembly factor 1 subunit B (LOC111979111), mRNA	protein binding	0.496909	0.816237	0.309089	relaxed	not_significant
OG0017107	TRUE	Salmo salar protein NLRC3-like (LOC106581410), transcript variant X5, mRNA		0.496932	0.816237	1.46846	intensified	not_significant
OG0000804	TRUE	Salmo salar nck-associated protein 1-like (LOC106582262), transcript variant X6, mRNA		0.498171	0.817775	1.0408	intensified	not_significant
OG0003147	TRUE	Salvelinus alpinus lysophosphatidylcholine acyltransferase 1 (LOC111955051), transcript variant X2, mRNA	transferase activity, transferring acyl groups	0.49887	0.818001	0.877012	relaxed	not_significant
OG0003915	TRUE	Salmo salar arylsulfatase D-like (LOC106582230), transcript variant X2, mRNA	sulfuric ester hydrolase activity	0.499122	0.818001	1.2952	intensified	not_significant
OG0010966	TRUE	Salmo salar beta-1,3-glucosyltransferase-like (LOC106612440), transcript variant X3, mRNA	membrane;transferase activity, transferring glycosyl groups	0.499217	0.818001	2.92201	intensified	not_significant
OG0002760	TRUE	Salmo salar echinoderm microtubule-associated protein-like 1 (LOC106608927), transcript variant X3, mRNA	catalytic activity;protein binding	0.500937	0.819732	0.863838	relaxed	not_significant
OG0012123	TRUE	Salvelinus alpinus autophagy related 4C cysteine peptidase (atg4c), mRNA	cysteine-type endopeptidase activity;proteolysis;autophagy	0.50124	0.819732	0.748009	relaxed	not_significant
OG0011418	TRUE	PREDICTED: Salmo salar uncharacterized protein C1orf198 homolog (LOC106571396), mRNA		0.501338	0.819732	1.13519	intensified	not_significant
OG0007400	TRUE	Salvelinus alpinus splicing factor 3A subunit 3 (LOC111956069), mRNA	mRNA splicing, via spliceosome;RNA binding;spliceosomal complex;zinc ion binding	0.501487	0.819732	1.09939	intensified	not_significant
OG0005303	TRUE	Salmo salar cell adhesion molecule 2-like (LOC106581539), transcript variant X2, mRNA		0.50192	0.819944	0.891135	relaxed	not_significant
OG0010593	FALSE	Salmo salar mediator complex subunit 23 (med23), transcript variant X4, mRNA		0.503698	0.822352	1.09508	intensified	not_significant
OG0006157	TRUE	Salmo salar protein FAM84B-like (LOC106598261), mRNA		0.505136	0.823436	0.72671	relaxed	not_significant
OG0016637	TRUE	Salmo salar radial spoke head component 1 (rsph1), mRNA		0.505162	0.823436	0.412344	relaxed	not_significant
OG0014538	TRUE	Salmo salar YdjC homolog (bacterial) (ydjc), transcript variant X2, mRNA	catalytic activity;carbohydrate metabolic process	0.505276	0.823436	33.5562	intensified	not_significant
OG0016228	TRUE	Salvelinus alpinus uncharacterized LOC111958913 (LOC111958913), transcript variant X3, mRNA		0.505642	0.823536	13.0073	intensified	not_significant
OG0003933	TRUE	Salmo salar angiogenic factor with G patch and FHA domains 1-like (LOC106563037), transcript variant X3, mRNA	nucleic acid binding;protein binding	0.506439	0.824137	1.24342	intensified	not_significant
OG0016955	TRUE	Salmo salar selenide, water dikinase 2-like (LOC106572991), mRNA	selenide, water dikinase activity;ATP binding;selenocysteine biosynthetic process	0.506868	0.824137	1.20056	intensified	not_significant
OG0005078	TRUE	Salmo salar trafficking protein particle complex subunit 13 (LOC106567573), transcript variant X1, mRNA		0.506926	0.824137	1.12786	intensified	not_significant
OG0003859	TRUE	Salvelinus alpinus sphingosine-1-phosphate receptor 2 (s1pr2), mRNA	G protein-coupled receptor signaling pathway;integral component of membrane;sphingosine-1-phosphate receptor activity	0.507941	0.824809	1.24193	intensified	not_significant
OG0008874	FALSE	Salmo salar lecithin retinol acyltransferase-like (LOC106609867), mRNA		0.507951	0.824809	0.593863	relaxed	not_significant
OG0012987	FALSE	Salmo salar THUMP domain-containing protein 1-like (LOC106564118), mRNA	RNA binding;tRNA modification	0.509925	0.826913	1.32968	intensified	not_significant
OG0007624	TRUE	Salmo salar ELMO domain-containing protein 3-like (LOC106585169), transcript variant X2, mRNA	GTPase activator activity	0.510132	0.826913	1.33423	intensified	not_significant
OG0010516	TRUE	Salmo salar ubiquitin-like domain-containing CTD phosphatase 1 (LOC106567438), transcript variant X2, mRNA	phosphoprotein phosphatase activity;protein binding;nucleus;protein dephosphorylation	0.510164	0.826913	0.901498	relaxed	not_significant
OG0012356	FALSE	Oncorhynchus mykiss signal transducing adaptor molecule (stam), mRNA	protein binding;intracellular protein transport	0.511796	0.829061	0.547151	relaxed	not_significant
OG0012068	TRUE	Salmo salar zinc finger protein 148-like (LOC106582282), transcript variant X2, mRNA		0.51218	0.829186	1.17323	intensified	not_significant
OG0001990	TRUE	Salmo salar ubiquitin carboxyl-terminal hydrolase 33-like (LOC106569751), transcript variant X1, mRNA	thiol-dependent ubiquitin-specific protease activity;zinc ion binding;protein deubiquitination	0.512679	0.829339	1.14495	intensified	not_significant
OG0003839	TRUE	Salvelinus alpinus 26S proteasome non-ATPase regulatory subunit 7 (LOC111952598), mRNA	protein binding;proteasome regulatory particle	0.512889	0.829339	0.921553	relaxed	not_significant
OG0011645	TRUE	Salmo salar cell cycle control protein 50B-like (LOC106562615), transcript variant X2, mRNA	integral component of membrane	0.513402	0.829673	1.29115	intensified	not_significant
OG0008504	FALSE	Salmo salar ribonuclease T2-like (LOC106589819), transcript variant X3, mRNA	RNA binding;ribonuclease T2 activity	0.513772	0.829775	0.385127	relaxed	not_significant
OG0008685	FALSE	Salmo salar aromatic-L-amino-acid decarboxylase-like (LOC106605416), transcript variant X1, mRNA	cellular amino acid metabolic process;carboxy-lyase activity;pyridoxal phosphate binding	0.514564	0.830358	0.654964	relaxed	not_significant
OG0009812	TRUE	Salmo salar aspartyl aminopeptidase-like (LOC106573845), transcript variant X2, mRNA	aminopeptidase activity;proteolysis;zinc ion binding	0.515431	0.830358	0.815489	relaxed	not_significant
OG0002995	TRUE	Salmo salar protein asteroid homolog 1-like (LOC106593068), mRNA	nuclease activity;DNA repair	0.515618	0.830358	1.06511	intensified	not_significant
OG0007686	TRUE	Salmo salar contactin-2-like (LOC106583505), transcript variant X2, mRNA	protein binding;neuron projection development	0.515781	0.830358	1.0816	intensified	not_significant
OG0007775	TRUE	Salmo salar RNA-binding protein 45-like (LOC106582466), transcript variant X2, mRNA	nucleic acid binding	0.515855	0.830358	1.39997	intensified	not_significant
OG0011476	TRUE	Salmo salar alkB homolog 4, lysine demthylase (alkbh4), transcript variant X1, mRNA	demethylation	0.516239	0.830358	1.25134	intensified	not_significant
OG0009228	TRUE	Salmo salar hepatoma-derived growth factor-like (LOC106588564), transcript variant X2, mRNA		0.516285	0.830358	1.57886	intensified	not_significant
OG0003819	FALSE	Salmo salar serine incorporator 5-like (LOC106585022), mRNA	phosphatidylserine metabolic process;sphingolipid metabolic process;membrane;myelination	0.517941	0.832483	1.45531	intensified	not_significant
OG0012067	TRUE	Salvelinus alpinus dnaJ homolog subfamily B member 6-like (LOC112070762), mRNA		0.518222	0.832483	1.34967	intensified	not_significant
OG0004210	FALSE	Salvelinus alpinus cholinephosphotransferase 1 (LOC111949339), mRNA	phospholipid biosynthetic process;membrane;phosphotransferase activity, for other substituted phosphate groups	0.518854	0.83256	0.843607	relaxed	not_significant
OG0014361	FALSE	Salmo salar xylosylprotein beta 1,4-galactosyltransferase, polypeptide 7 (b4galt7), transcript variant X4, mRNA	carbohydrate metabolic process;transferase activity, transferring glycosyl groups	0.518904	0.83256	1.22788	intensified	not_significant
OG0015121	TRUE	Salmo salar sorting nexin-16-like (LOC106598832), transcript variant X4, mRNA	phosphatidylinositol binding	0.519194	0.83256	0.473886	relaxed	not_significant
OG0003869	TRUE	Salmo salar CTD nuclear envelope phosphatase 1A-like (LOC106577558), mRNA	phosphatase activity	0.519887	0.832792	0.844197	relaxed	not_significant
OG0006700	TRUE	Salvelinus alpinus eukaryotic translation initiation factor 4E type 3 (LOC111976482), transcript variant X2, mRNA	translation initiation factor activity;ribosome;regulation of translational initiation	0.519955	0.832792	1.11338	intensified	not_significant
OG0012708	TRUE	Salmo salar tryptophanyl-tRNA synthetase (wars), mRNA	tryptophan-tRNA ligase activity;ATP binding;tryptophanyl-tRNA aminoacylation;tryptophan metabolic process	0.522112	0.834832	4.87739	intensified	not_significant
OG0001647	TRUE	Salmo salar methylcrotonoyl-CoA carboxylase subunit alpha, mitochondrial-like (LOC106584300), mRNA	ATP binding;metal ion binding	0.522419	0.834832	0.876459	relaxed	not_significant
OG0002115	TRUE	Salmo salar Ral GEF with PH domain and SH3 binding motif 1 (ralgps1), transcript variant X3, mRNA	guanyl-nucleotide exchange factor activity;intracellular;small GTPase mediated signal transduction;regulation of GTPase activity	0.522835	0.834832	0.930202	relaxed	not_significant
OG0008209	TRUE	Salmo salar mesoderm induction early response protein 2-like (LOC106584411), transcript variant X2, mRNA	DNA binding	0.52286	0.834832	1.30816	intensified	not_significant
OG0013473	TRUE	PREDICTED: Salvelinus alpinus uncharacterized protein C14orf37-like (LOC112072020), transcript variant X3, mRNA		0.522978	0.834832	0.882228	relaxed	not_significant
OG0017171	TRUE	Salmo salar carnitine O-acetyltransferase-like (LOC106570068), mRNA	transferase activity, transferring acyl groups	0.523083	0.834832	1.68673	intensified	not_significant
OG0010368	TRUE	Salmo salar alpha-tocopherol transfer protein-like (LOC106567098), transcript variant X4, mRNA		0.523918	0.83567	1.12934	intensified	not_significant
OG0005702	TRUE	Salvelinus alpinus oxidative stress-induced growth inhibitor 2 (LOC111961508), transcript variant X2, mRNA	negative regulation of cell growth;positive regulation of apoptotic process	0.525127	0.837105	0.82081	relaxed	not_significant
OG0014940	TRUE	Salmo salar leucine zipper protein 2-like (LOC106587094), transcript variant X1, mRNA		0.526457	0.837986	0.235611	relaxed	not_significant
OG0003003	FALSE	Oncorhynchus mykiss Golgi phosphoprotein 3-like (LOC110525158), mRNA	phosphatidylinositol-4-phosphate binding	0.526648	0.837986	0.922273	relaxed	not_significant
OG0007008	TRUE	Salmo salar methylmalonyl CoA mutase (mut), transcript variant X3, mRNA	methylmalonyl-CoA mutase activity;isoleucine catabolic process;leucine catabolic process;valine catabolic process;cobalamin binding;metal ion binding	0.527242	0.837986	0.832622	relaxed	not_significant
OG0006246	TRUE	Salmo salar methyltransferase-like protein 24 (LOC106588773), transcript variant X2, mRNA		0.527324	0.837986	1.41749	intensified	not_significant
OG0004670	TRUE	Salmo salar protein LTV1 homolog (LOC106587453), transcript variant X2, mRNA		0.527413	0.837986	0.870716	relaxed	not_significant
OG0007988	TRUE	Salmo salar claudin-11-like (LOC106591671), mRNA	structural molecule activity;bicellular tight junction;integral component of membrane	0.527545	0.837986	1.4414	intensified	not_significant
OG0009056	TRUE	Salvelinus alpinus AT-rich interactive domain-containing protein 3B-like (LOC112071843), mRNA	DNA binding	0.528007	0.837986	0.868775	relaxed	not_significant
OG0016304	TRUE	Salmo salar G protein-coupled receptor 157 (gpr157), transcript variant X1, mRNA	G protein-coupled receptor activity;cell surface receptor signaling pathway;G protein-coupled receptor signaling pathway;integral component of membrane;cAMP binding	0.528305	0.837986	0.500381	relaxed	not_significant
OG0006863	TRUE	Salmo salar paired mesoderm homeobox protein 1-like (LOC106584008), transcript variant X1, mRNA	DNA binding	0.529536	0.837986	0.804116	relaxed	not_significant
OG0005505	TRUE	Salmo salar CD302 antigen-like (LOC106586182), transcript variant X2, mRNA		0.529541	0.837986	1.34677	intensified	not_significant
OG0015359	TRUE	Salvelinus alpinus twinkle protein, mitochondrial (LOC111977728), mRNA	DNA helicase activity;ATP binding;replication fork;DNA replication	0.529637	0.837986	0.763951	relaxed	not_significant
OG0017519	TRUE	Salmo salar Transmembrane protein 177 (tm177), mRNA	integral component of membrane	0.529804	0.837986	0.834778	relaxed	not_significant
OG0013871	TRUE	Oncorhynchus mykiss proto-oncogene c-Rel-like (LOC110531439), mRNA	DNA binding;DNA-binding transcription factor activity;nucleus;transcription factor complex;cytoplasm;I-kappaB kinase/NF-kappaB signaling;regulation of transcription, DNA-templated;positive regulation of transcription, DNA-templated	0.530006	0.837986	1.18702	intensified	not_significant
OG0008642	TRUE	Esox lucius centrosomal protein 112 (cep112), mRNA		0.530305	0.837986	0.775951	relaxed	not_significant
OG0006347	FALSE	Salmo salar sphingomyelin synthase-related protein 1-like (LOC106611746), transcript variant X2, misc_RNA	protein binding	0.530332	0.837986	0.893102	relaxed	not_significant
OG0009237	TRUE	Salmo salar cis-aconitate decarboxylase-like (LOC106591804), mRNA	lyase activity	0.530684	0.838053	0.306725	relaxed	not_significant
OG0003377	TRUE	Salmo salar mucolipin-1-like (LOC106588379), mRNA	cation channel activity;cation transport	0.531377	0.838427	1.12941	intensified	not_significant
OG0003981	TRUE	Salmo salar clone ssal-eve-557-106 Retinol dehydrogenase 12 putative mRNA, complete cds		0.532106	0.838427	0.883996	relaxed	not_significant
OG0012487	TRUE	Salvelinus alpinus Bardet-Biedl syndrome 2 (bbs2), transcript variant X1, mRNA	protein binding;BBSome;non-motile cilium assembly	0.532169	0.838427	0.736096	relaxed	not_significant
OG0006790	TRUE	Salvelinus alpinus serine/threonine-protein kinase LMTK2 (LOC111967943), transcript variant X2, mRNA		0.532343	0.838427	0.214476	relaxed	not_significant
OG0010122	TRUE	Salmo salar bone morphogenetic protein 4-like (LOC106611121), mRNA	signal transduction;growth factor activity;cell population proliferation;growth	0.532894	0.838427	1.34165	intensified	not_significant
OG0005860	TRUE	Salmo salar rho GTPase-activating protein 19-like (LOC106591504), mRNA	signal transduction	0.533071	0.838427	0.918756	relaxed	not_significant
OG0010337	TRUE	Salmo salar presenilins-associated rhomboid-like protein, mitochondrial (LOC106579790), mRNA	serine-type endopeptidase activity;integral component of membrane	0.533093	0.838427	0.856937	relaxed	not_significant
OG0000268	TRUE	Salmo salar BTB/POZ domain-containing protein KCTD5-like (LOC106601103), mRNA	protein binding;protein homooligomerization	0.534339	0.839898	1.16471	intensified	not_significant
OG0013716	TRUE	Salmo salar solute carrier family 2, facilitated glucose transporter member 2-like (LOC106594064), transcript variant X2, mRNA	integral component of membrane;transmembrane transporter activity;transmembrane transport	0.535288	0.8409	1.21548	intensified	not_significant
OG0004461	TRUE	Salmo salar myotubularin-related protein 1-like (LOC106577923), transcript variant X2, mRNA	phosphatidylinositol-3-phosphatase activity;phosphatidylinositol dephosphorylation;phosphatidylinositol-3,5-bisphosphate 3-phosphatase activity	0.53651	0.84233	1.22823	intensified	not_significant
OG0015166	TRUE	Salmo salar clone ssal-rgf-529-005 Dermal papilla-derived protein 6 homolog putative mRNA, complete cds	tRNA wobble uridine modification;Elongator holoenzyme complex	0.537014	0.842631	1.66172	intensified	not_significant
OG0004447	FALSE	Salmo salar protein tweety homolog 2-like (LOC106589617), transcript variant X1, mRNA		0.537896	0.843526	0.892731	relaxed	not_significant
OG0015122	FALSE	Salmo salar F-box protein 32 (fbxo32), mRNA	protein binding	0.53953	0.845232	0.618136	relaxed	not_significant
OG0003452	TRUE	Salmo salar neurexophilin-1-like (LOC106588718), mRNA		0.539609	0.845232	1.09184	intensified	not_significant
OG0014001	TRUE	Salmo salar peroxisome biogenesis factor 13 (pex13), transcript variant X1, mRNA	protein binding;peroxisome;integral component of membrane;protein import into peroxisome matrix, docking	0.541762	0.848112	0.840647	relaxed	not_significant
OG0013101	TRUE	Salmo salar RING finger protein 113A-like (LOC106606873), mRNA	metal ion binding	0.542492	0.848453	0.800682	relaxed	not_significant
OG0006674	FALSE	Salmo salar ATP5S-like (atp5sl), transcript variant X2, mRNA		0.542608	0.848453	1.21174	intensified	not_significant
OG0008635	TRUE	Salmo salar tumor necrosis factor ligand superfamily member 12-like (LOC106608761), mRNA	tumor necrosis factor receptor binding;immune response;signal transduction;membrane	0.542951	0.848499	2.04658	intensified	not_significant
OG0004641	TRUE	Salmo salar mitochondrial coenzyme A transporter SLC25A42-like (LOC106613733), transcript variant X4, mRNA	mitochondrial inner membrane;transmembrane transporter activity;transmembrane transport	0.54444	0.850142	1.06058	intensified	not_significant
OG0015989	FALSE	Salvelinus alpinus mitochondrial dynamics protein MID51-like (LOC112077526), mRNA		0.544905	0.850142	1.2873	intensified	not_significant
OG0012468	TRUE	Salvelinus alpinus TNFAIP3 interacting protein 2 (tnip2), mRNA	K63-linked polyubiquitin modification-dependent protein binding	0.544947	0.850142	0.871919	relaxed	not_significant
OG0002260	TRUE	Salmo salar vesicle-trafficking protein SEC22b-B (LOC106613829), transcript variant X2, mRNA	integral component of membrane;vesicle-mediated transport	0.546327	0.851137	1.4658	intensified	not_significant
OG0008104	FALSE	Salvelinus alpinus XK-related protein 8 (LOC111955444), mRNA	integral component of membrane	0.546443	0.851137	0.668025	relaxed	not_significant
OG0011402	TRUE	Salmo salar transmembrane and immunoglobulin domain containing 1 (tmigd1), transcript variant X1, mRNA		0.54653	0.851137	1.20695	intensified	not_significant
OG0009626	TRUE	Salmo salar GATA zinc finger domain-containing protein 10-like (LOC106564531), mRNA	DNA-binding transcription factor activity;transcription factor complex;regulation of transcription, DNA-templated;regulation of transcription, DNA-templated	0.547568	0.852263	0.84116	relaxed	not_significant
OG0004634	FALSE	Salmo salar PHD finger protein 21A-like (LOC106560766), transcript variant X3, mRNA		0.548963	0.853943	0.855779	relaxed	not_significant
OG0013858	TRUE	Salvelinus alpinus E3 ubiquitin-protein ligase RNF14 (LOC111980658), mRNA	ubiquitin-protein transferase activity;protein binding;protein ubiquitination	0.551161	0.856563	0.892471	relaxed	not_significant
OG0000631	TRUE	Salmo salar serine/arginine-rich splicing factor 11-like (LOC106573861), mRNA	RNA splicing	0.551715	0.856563	1.11511	intensified	not_significant
OG0002554	FALSE	Salmo salar rap guanine nucleotide exchange factor 3-like (LOC106567164), transcript variant X3, mRNA	guanyl-nucleotide exchange factor activity;intracellular;small GTPase mediated signal transduction;regulation of GTPase activity	0.551721	0.856563	1.06782	intensified	not_significant
OG0013845	TRUE	Salmo salar nucleoporin 85 (nup85), mRNA	nucleocytoplasmic transport;protein transport;structural constituent of nuclear pore;nuclear pore outer ring;nuclear membrane;mRNA transport	0.551916	0.856563	0.773664	relaxed	not_significant
OG0010080	TRUE	Salmo salar kelch-like family member 7 (klhl7), mRNA	protein binding;protein ubiquitination;Cul3-RING ubiquitin ligase complex	0.552976	0.857607	0.81944	relaxed	not_significant
OG0004145	TRUE	Salmo salar catechol O-methyltransferase-like (LOC106582872), mRNA	O-methyltransferase activity	0.553223	0.857607	0.727706	relaxed	not_significant
OG0006325	FALSE	Salmo salar carbonic anhydrase 12-like (LOC106569486), mRNA	carbonate dehydratase activity;one-carbon metabolic process;nitrogen compound metabolic process;zinc ion binding	0.553634	0.857663	1.15981	intensified	not_significant
OG0012359	TRUE	Salvelinus alpinus MLX interacting protein (mlxip), transcript variant X5, mRNA	DNA-binding transcription factor activity, RNA polymerase II-specific;protein dimerization activity;regulation of carbohydrate metabolic process by regulation of transcription from RNA polymerase II promoter	0.553894	0.857663	1.35845	intensified	not_significant
OG0015681	TRUE	Salmo salar zinc finger protein 277 (znf277), transcript variant X2, mRNA	nucleic acid binding	0.554268	0.85775	0.817412	relaxed	not_significant
OG0010960	TRUE	Salmo salar keratin, type I cytoskeletal 18-A-like (LOC106587823), transcript variant X2, mRNA	structural molecule activity;intermediate filament	0.554679	0.857895	0.601553	relaxed	not_significant
OG0006887	FALSE	Salmo salar transmembrane protein 180-like (LOC106579271), transcript variant X3, mRNA		0.555256	0.858296	1.1912	intensified	not_significant
OG0011126	TRUE	Salmo salar PPARGC1 and ESRR induced regulator, muscle 1 (perm1), mRNA		0.556339	0.85902	0.867882	relaxed	not_significant
OG0005722	TRUE	Salmo salar Protein-lysine 6-oxidase (lyox), mRNA	copper ion binding;oxidoreductase activity, acting on the CH-NH2 group of donors, oxygen as acceptor;oxidation-reduction process	0.556647	0.85902	1.27445	intensified	not_significant
OG0003344	FALSE	Salmo salar collagen alpha-2(VIII) chain-like (LOC106570550), transcript variant X4, mRNA	protein binding	0.556858	0.85902	1.7673	intensified	not_significant
OG0011661	FALSE	Salmo salar sec1 family domain-containing protein 2-like (LOC106560266), mRNA	vesicle docking involved in exocytosis	0.55744	0.85902	0.719249	relaxed	not_significant
OG0003074	TRUE	Salmo salar N-acyl-aromatic-L-amino acid amidohydrolase (carboxylate-forming) B-like (LOC106577455), mRNA	hydrolase activity, acting on ester bonds	0.557586	0.85902	0.887782	relaxed	not_significant
OG0004656	TRUE	Salvelinus alpinus phosphatase and actin regulator 2 (LOC111968014), transcript variant X1, mRNA		0.557866	0.85902	0.601391	relaxed	not_significant
OG0008464	TRUE	Salmo salar sprouty homolog 1 (spy1), transcript variant X1, mRNA	organ induction;negative regulation of cell population proliferation;membrane;negative regulation of Ras protein signal transduction;negative regulation of ERK1 and ERK2 cascade	0.55795	0.85902	0.754105	relaxed	not_significant
OG0009559	TRUE	Salmo salar origin recognition complex, subunit 4 (orc4), transcript variant X5, mRNA	origin recognition complex;DNA binding;nucleus;DNA replication	0.559737	0.860876	1.149	intensified	not_significant
OG0007091	TRUE	Salmo salar docosahexaenoic acid omega-hydroxylase CYP4F3-like (LOC106577419), transcript variant X3, mRNA	monooxygenase activity;iron ion binding;oxidoreductase activity, acting on paired donors, with incorporation or reduction of molecular oxygen;heme binding;oxidation-reduction process	0.560041	0.860876	1.31351	intensified	not_significant
OG0007972	TRUE	Salmo salar crystallin zeta (cryz), mRNA	zinc ion binding;oxidoreductase activity;oxidation-reduction process	0.560395	0.860876	0.886647	relaxed	not_significant
OG0008630	FALSE	Salmo salar G-protein coupled receptor 4-like (LOC106580749), transcript variant X5, mRNA	G protein-coupled receptor activity;G protein-coupled receptor signaling pathway;integral component of membrane	0.56043	0.860876	1.18102	intensified	not_significant
OG0002211	TRUE	Oncorhynchus mykiss 2-acylglycerol O-acyltransferase 1-like (LOC110500817), mRNA	transferase activity, transferring acyl groups other than amino-acyl groups	0.561308	0.861714	0.936569	relaxed	not_significant
OG0009674	FALSE	Salmo salar erythropoietin receptor-like (LOC106601362), mRNA	transmembrane signaling receptor activity;protein binding;signal transduction;integral component of membrane	0.561613	0.861714	0.730332	relaxed	not_significant
OG0012912	FALSE	Salmo salar transmembrane protein 127-like (LOC106579884), mRNA	negative regulation of cell population proliferation;negative regulation of TOR signaling	0.562365	0.861933	0.767809	relaxed	not_significant
OG0006648	TRUE	Salvelinus alpinus INO80 complex subunit E (LOC111964962), mRNA	chromatin remodeling;Ino80 complex	0.562492	0.861933	1.20928	intensified	not_significant
OG0008040	TRUE	Salvelinus alpinus breast cancer anti-estrogen resistance protein 1 (LOC111962362), mRNA	signal transduction	0.562713	0.861933	0.930381	relaxed	not_significant
OG0012248	FALSE	Salmo salar sialic acid-binding Ig-like lectin 16 (LOC106578237), mRNA		0.563137	0.861967	0.527635	relaxed	not_significant
OG0005742	TRUE	Salmo salar microsomal triglyceride transfer protein large subunit-like (LOC106609996), transcript variant X2, mRNA	phospholipid transporter activity;phospholipid transport	0.563608	0.861967	0.911237	relaxed	not_significant
OG0010427	FALSE	Salmo salar chromosome ssa10 open reading frame, human C1orf112 (cssa10h1orf112), transcript variant X1, mRNA		0.563692	0.861967	1.22192	intensified	not_significant
OG0011644	TRUE	Oncorhynchus tshawytscha synaptotagmin-like protein 5 (LOC112241691), transcript variant X2, mRNA	phospholipid binding;intracellular protein transport;Rab GTPase binding	0.566495	0.865362	0.870879	relaxed	not_significant
OG0010969	TRUE	Salmo salar ankyrin repeat and SOCS box protein 3-like (LOC106574148), transcript variant X1, mRNA	protein binding;intracellular signal transduction	0.566553	0.865362	1.87002	intensified	not_significant
OG0010920	TRUE	Salvelinus alpinus spondin 2 (spon2), mRNA		0.567877	0.866895	0.831394	relaxed	not_significant
OG0006875	TRUE	Salmo salar cadherin-related family member 1-like (LOC106578368), mRNA	calcium ion binding;homophilic cell adhesion via plasma membrane adhesion molecules;membrane	0.568945	0.86739	0.845058	relaxed	not_significant
OG0007895	TRUE	Salmo salar calpain 10 (capn10), mRNA	calcium-dependent cysteine-type endopeptidase activity;intracellular;proteolysis;cellular response to insulin stimulus	0.568988	0.86739	1.16953	intensified	not_significant
OG0005134	TRUE	Salmo salar THO complex subunit 5 homolog (LOC106585010), transcript variant X2, mRNA		0.569217	0.86739	1.05204	intensified	not_significant
OG0008955	TRUE	Salvelinus alpinus low-density lipoprotein receptor-related protein 1B-like (LOC111957460), mRNA	calcium ion binding;protein binding	0.569485	0.86739	1.07554	intensified	not_significant
OG0006186	TRUE	Salmo salar clone ssal-rgb2-504-382 Mitotic spindle assembly checkpoint protein MAD2A putative mRNA, complete cds	mitotic spindle assembly checkpoint	0.569932	0.86758	1.20642	intensified	not_significant
OG0007803	TRUE	Salmo salar myozenin 2 (myoz2), transcript variant X1, mRNA		0.57035	0.867729	4.71086	intensified	not_significant
OG0010967	TRUE	Salmo salar teashirt homolog 2-like (LOC106567119), mRNA	DNA binding;regulation of gene expression	0.571001	0.867958	2.69559	intensified	not_significant
OG0009722	FALSE	Oncorhynchus tshawytscha coiled-coil domain-containing protein 3-like (LOC112218959), mRNA		0.571285	0.867958	1.14681	intensified	not_significant
OG0009117	TRUE	Salmo salar N-myc proto-oncogene protein-like (LOC106571147), transcript variant X2, mRNA	DNA-binding transcription factor activity;transcription factor complex;regulation of transcription, DNA-templated;regulation of transcription, DNA-templated;protein dimerization activity	0.571465	0.867958	0.875378	relaxed	not_significant
OG0015849	FALSE	Salmo salar F-box and WD repeat domain containing 4 (fbxw4), mRNA	protein binding	0.572529	0.868603	1.46963	intensified	not_significant
OG0016220	TRUE	Salvelinus alpinus 3-hydroxyisobutyryl-CoA hydrolase (hibch), transcript variant X1, mRNA	3-hydroxyisobutyryl-CoA hydrolase activity;isoleucine catabolic process;leucine catabolic process;valine catabolic process;beta-alanine metabolic process	0.572578	0.868603	1.53456	intensified	not_significant
OG0003606	TRUE	Salmo salar oxysterol-binding protein-related protein 9-like (LOC106613904), transcript variant X1, mRNA		0.572854	0.868603	1.10473	intensified	not_significant
OG0001809	TRUE	Salvelinus alpinus rho GTPase-activating protein 27 (LOC111978228), mRNA	protein binding;signal transduction	0.57339	0.868658	1.12042	intensified	not_significant
OG0003406	TRUE	Salmo salar disks large-associated protein 1-like (LOC106569241), transcript variant X4, mRNA	chemical synaptic transmission;synapse	0.573795	0.868658	0.953097	relaxed	not_significant
OG0013137	FALSE	Oncorhynchus mykiss family with sequence similarity 50 member A (fam50a), mRNA	nucleus	0.573962	0.868658	1.76292	intensified	not_significant
OG0003267	TRUE	Salvelinus alpinus leucine-rich repeat-containing protein 17-like (LOC112069646), transcript variant X1, mRNA	protein binding	0.574308	0.868658	1.14916	intensified	not_significant
OG0008427	TRUE	Salmo salar kinesin family member 3A (kif3a), transcript variant X5, mRNA	microtubule motor activity;ATP binding;microtubule;microtubule-based movement;microtubule binding;tubulin complex	0.574516	0.868658	2.18919	intensified	not_significant
OG0004791	TRUE	Salmo salar smad nuclear-interacting protein 1-like (LOC106605131), mRNA	protein binding	0.574819	0.868658	0.845621	relaxed	not_significant
OG0003226	TRUE	Salvelinus alpinus TARBP2, RISC loading complex RNA binding subunit (tarbp2), transcript variant X3, mRNA	double-stranded RNA binding;siRNA binding;regulation of viral transcription;RISC-loading complex;pre-miRNA binding;regulation of production of siRNA involved in RNA interference;regulation of production of miRNAs involved in gene silencing by miRNA	0.575401	0.869052	1.61247	intensified	not_significant
OG0003873	FALSE	Salmo salar EBV-induced G-protein coupled receptor 2 (ebi2), mRNA	G protein-coupled receptor activity;G protein-coupled receptor signaling pathway;integral component of membrane	0.57785	0.870628	0.73387	relaxed	not_significant
OG0012692	FALSE	Salmo salar centrosomal protein of 70 kDa-like (LOC106574275), transcript variant X3, mRNA	centrosome;gamma-tubulin binding;tubulin complex;cilium assembly;regulation of microtubule cytoskeleton organization	0.578018	0.870628	0.145912	relaxed	not_significant
OG0003524	TRUE	Salmo salar phosphoglucomutase-like protein 5 (LOC106585157), transcript variant X1, mRNA	carbohydrate metabolic process;intramolecular transferase activity, phosphotransferases	0.57826	0.870628	1.18856	intensified	not_significant
OG0007469	FALSE	Salmo salar leiomodin 3 (fetal) (lmod3), mRNA	actin monomer binding;tropomyosin binding;pointed-end actin filament capping	0.578731	0.870628	0.76212	relaxed	not_significant
OG0009009	TRUE	Salmo salar branched chain keto acid dehydrogenase E1, alpha polypeptide (bckdha), mRNA	alpha-ketoacid dehydrogenase activity;3-methyl-2-oxobutanoate dehydrogenase (2-methylpropanoyl-transferring) activity;isoleucine catabolic process;leucine catabolic process;valine catabolic process;3-methyl-2-oxobutanoate dehydrogenase (lipoamide) complex	0.579129	0.870628	1.10296	intensified	not_significant
OG0006405	TRUE	Salmo salar charged multivesicular body protein 6-like (LOC106589902), mRNA	vacuolar transport	0.579444	0.870628	1.14994	intensified	not_significant
OG0003670	TRUE	Salmo salar prostaglandin reductase 1-like (LOC106608861), mRNA	cytoplasm;2-alkenal reductase [NAD(P)] activity;15-oxoprostaglandin 13-oxidase activity;oxidation-reduction process	0.579488	0.870628	0.907874	relaxed	not_significant
OG0000815	TRUE	Oncorhynchus mykiss ensconsin-like (LOC110488741), mRNA	microtubule cytoskeleton organization;microtubule cytoskeleton	0.579548	0.870628	1.07837	intensified	not_significant
OG0013989	TRUE	Salmo salar C-factor-like (LOC106578833), transcript variant X2, mRNA		0.579689	0.870628	1.122	intensified	not_significant
OG0015394	FALSE	Salmo salar cytokine-dependent hematopoietic cell linker (clnk), transcript variant X4, mRNA		0.579959	0.870628	0.175816	relaxed	not_significant
OG0001912	TRUE	Salmo salar serum deprivation response (sdpr), mRNA		0.580011	0.870628	0.854614	relaxed	not_significant
OG0007152	TRUE	Salmo salar dnaJ homolog subfamily B member 9-like (LOC106561648), transcript variant X1, mRNA		0.580552	0.870628	1.15558	intensified	not_significant
OG0011512	TRUE	Salmo salar uncharacterized LOC106561290 (LOC106561290), transcript variant X1, mRNA		0.580714	0.870628	0.801084	relaxed	not_significant
OG0012111	TRUE	Salmo salar dickkopf-related protein 3-like (LOC106562112), mRNA	extracellular region;multicellular organism development;negative regulation of Wnt signaling pathway	0.580955	0.870628	0.0694262	relaxed	not_significant
OG0012294	TRUE	Salmo salar transcription factor Sox-17-alpha-A-like (LOC106590153), mRNA		0.581571	0.871067	0.614186	relaxed	not_significant
OG0006869	FALSE	Salmo salar protein farnesyltransferase/geranylgeranyltransferase type-1 subunit alpha-like (LOC106611536), mRNA	protein prenyltransferase activity;protein prenylation;protein prenylation	0.583348	0.872776	1.25248	intensified	not_significant
OG0012411	TRUE	Oncorhynchus kisutch trehalase (treh), transcript variant X1, mRNA	alpha,alpha-trehalase activity;starch metabolic process;sucrose metabolic process;trehalose metabolic process	0.583358	0.872776	0.893286	relaxed	not_significant
OG0001734	TRUE	Salmo salar tribbles homolog 2-like (LOC106571747), transcript variant X1, mRNA	protein kinase activity;ATP binding;protein phosphorylation	0.583751	0.872881	1.10195	intensified	not_significant
OG0011125	TRUE	Salmo salar acyl-CoA-binding domain-containing protein 6-like (LOC106584314), transcript variant X1, mRNA	fatty-acyl-CoA binding;protein binding	0.584388	0.87325	1.2267	intensified	not_significant
OG0010360	TRUE	Salvelinus alpinus acyl-CoA synthetase medium chain family member 3 (acsm3), transcript variant X2, mRNA	catalytic activity	0.584644	0.87325	1.24884	intensified	not_significant
OG0017000	TRUE	Salmo salar telomeric repeat binding factor (NIMA-interacting) 1 (terf1), mRNA	telomere maintenance;nuclear chromosome, telomeric region;telomeric DNA binding;protein homodimerization activity	0.586062	0.874552	1.27145	intensified	not_significant
OG0010773	TRUE	Salvelinus alpinus condensin complex subunit 2 (LOC111974642), transcript variant X2, mRNA	condensin complex;mitotic chromosome condensation	0.586163	0.874552	1.39951	intensified	not_significant
OG0006076	TRUE	Salmo salar pyrroline-5-carboxylate reductase 1, mitochondrial-like (LOC106606436), mRNA	pyrroline-5-carboxylate reductase activity;arginine metabolic process;proline biosynthetic process;oxidation-reduction process	0.58733	0.875212	1.11187	intensified	not_significant
OG0004173	TRUE	Salmo salar ras-like protein family member 11A-like (LOC106577879), mRNA	GTPase activity;GTP binding;signal transduction;membrane	0.587734	0.875212	0.926508	relaxed	not_significant
OG0015475	TRUE	Salmo salar solute carrier family 2 (facilitated glucose transporter), member 9 (slc2a9), transcript variant X5, mRNA	integral component of membrane;transmembrane transporter activity;transmembrane transport	0.58778	0.875212	1.25276	intensified	not_significant
OG0005871	FALSE	Oncorhynchus tshawytscha uncharacterized LOC112253305 (LOC112253305), mRNA		0.587902	0.875212	1.16086	intensified	not_significant
OG0003383	TRUE	Salmo salar vacuolar protein sorting-associated protein 18 homolog (LOC106608270), mRNA	protein binding;intracellular protein transport;vesicle-mediated transport	0.589652	0.876928	0.923709	relaxed	not_significant
OG0016888	FALSE	Salmo salar chromosome ssa25 open reading frame, human C3orf38 (cssa25h3orf38), transcript variant X2, mRNA		0.589703	0.876928	2.42479	intensified	not_significant
OG0013597	FALSE	Salmo salar oxidative stress responsive serine-rich 1 (oser1), transcript variant X1, mRNA		0.590097	0.877003	0.877777	relaxed	not_significant
OG0007090	TRUE	Salvelinus alpinus 26S proteasome non-ATPase regulatory subunit 9 (LOC111957748), transcript variant X1, mRNA	protein binding;proteasome regulatory particle assembly	0.590403	0.877003	1.16373	intensified	not_significant
OG0007946	TRUE	Salmo salar galactosylceramide sulfotransferase-like (LOC106580113), transcript variant X3, mRNA	galactosylceramide sulfotransferase activity;Golgi apparatus;glycosphingolipid metabolic process;glycolipid biosynthetic process;integral component of membrane	0.591282	0.877077	0.808655	relaxed	not_significant
OG0006201	FALSE	Salmo salar Ectonucleoside triphosphate diphosphohydrolase 2 (enp2), mRNA	integral component of membrane;hydrolase activity	0.591416	0.877077	0.921945	relaxed	not_significant
OG0015011	TRUE	Salmo salar 2,4-dienoyl CoA reductase 1, mitochondrial (decr1), mRNA		0.591594	0.877077	1.38049	intensified	not_significant
OG0006447	TRUE	Salvelinus alpinus succinate-CoA ligase ADP-forming beta subunit (sucla2), mRNA	catalytic activity;ATP binding;mitochondrion;tricarboxylic acid cycle	0.591751	0.877077	1.17102	intensified	not_significant
OG0004979	TRUE	Salmo salar uncharacterized LOC106611011 (LOC106611011), transcript variant X2, mRNA	protein binding	0.592244	0.877326	0.718611	relaxed	not_significant
OG0012841	TRUE	Salvelinus alpinus cdc42 effector protein 1 (LOC111980311), transcript variant X3, mRNA		0.593212	0.877935	0.888144	relaxed	not_significant
OG0007877	TRUE	Salmo salar gamma-glutamyltransferase 5 (ggt5), mRNA	proteolysis;glutathione catabolic process;glutathione hydrolase activity;hypoglycin A gamma-glutamyl transpeptidase activity;leukotriene C4 gamma-glutamyl transferase activity	0.593881	0.877935	1.18406	intensified	not_significant
OG0004884	TRUE	Oncorhynchus mykiss homeobox protein Hox-B13a (LOC110539165), mRNA	DNA binding	0.59416	0.877935	0.811004	relaxed	not_significant
OG0007164	TRUE	Salmo salar KIAA1211 ortholog (kiaa1211), mRNA		0.594233	0.877935	1.1365	intensified	not_significant
OG0007728	TRUE	Salvelinus alpinus stress-induced-phosphoprotein 1 (LOC111950369), mRNA	protein binding	0.59428	0.877935	0.861959	relaxed	not_significant
OG0002462	TRUE	Salmo salar regulator of G-protein signaling 7-binding protein A-like (LOC106585207), mRNA		0.595189	0.878798	1.1399	intensified	not_significant
OG0007642	FALSE	Salvelinus alpinus nucleus accumbens-associated protein 2 (LOC111961586), transcript variant X5, mRNA	protein binding	0.59582	0.879235	1.19385	intensified	not_significant
OG0012180	TRUE	Salmo salar PHD finger protein 6 (phf6), mRNA		0.596135	0.879235	0.785007	relaxed	not_significant
OG0017649	TRUE	Salmo salar beta-1,3-N-acetylgalactosaminyltransferase 2 (b3galnt2), mRNA	protein glycosylation;galactosyltransferase activity;membrane	0.597218	0.879302	1.26637	intensified	not_significant
OG0007314	FALSE	Salmo salar P2X purinoceptor 3-like (LOC106602642), mRNA	purinergic nucleotide receptor activity;extracellularly ATP-gated cation channel activity;ATP binding;integral component of plasma membrane;signal transduction;response to ATP;cation transmembrane transport	0.597267	0.879302	0.798491	relaxed	not_significant
OG0008643	TRUE	Salmo salar major facilitator superfamily domain containing 5 (mfsd5), transcript variant X2, mRNA	molybdate ion transmembrane transporter activity;molybdate ion transport;integral component of membrane	0.59741	0.879302	0.652603	relaxed	not_significant
OG0004590	TRUE	Salmo salar PC4 and SFRS1-interacting protein-like (LOC106610346), transcript variant X2, mRNA		0.597483	0.879302	0.854493	relaxed	not_significant
OG0012227	TRUE	Salmo salar epsin-2-like (LOC106591320), mRNA	endocytosis;clathrin coat of endocytic vesicle	0.597897	0.879432	3.17602	intensified	not_significant
OG0012644	TRUE	Salmo salar pre-mRNA processing factor 6 (prpf6), mRNA	mRNA splicing, via spliceosome;protein binding;nucleus	0.598716	0.879994	50	intensified	not_significant
OG0005686	TRUE	Salmo salar CD209 antigen-like protein E (c209e), transcript variant X1, mRNA		0.598932	0.879994	1.22405	intensified	not_significant
OG0012484	TRUE	Salmo salar testis-expressed sequence 264 protein-like (LOC106565575), mRNA		0.599255	0.879994	0.778597	relaxed	not_significant
OG0009649	FALSE	Oncorhynchus mykiss coiled-coil domain-containing protein 6-like (LOC110502534), mRNA		0.599652	0.880097	0.879631	relaxed	not_significant
OG0005366	FALSE	Salmo salar Arginyl-tRNA synthetase, cytoplasmic (syrc), mRNA	arginine-tRNA ligase activity;ATP binding;cytoplasm;arginyl-tRNA aminoacylation;arginine metabolic process;proline metabolic process	0.600328	0.880233	1.18466	intensified	not_significant
OG0012632	TRUE	Salmo salar abscission/NoCut checkpoint regulator-like (LOC106582020), transcript variant X1, mRNA	metal ion binding	0.600427	0.880233	0.889327	relaxed	not_significant
OG0013745	TRUE	Salmo salar general transcription factor IIH, polypeptide 4, 52kDa (gtf2h4), mRNA	transcription factor TFIIH core complex;ATPase activator activity;nucleotide-excision repair	0.600797	0.880233	0.910565	relaxed	not_significant
OG0001854	TRUE	Salmo salar stromal cell-derived factor 2-like (LOC106570867), mRNA	membrane	0.601047	0.880233	1.47633	intensified	not_significant
OG0004137	TRUE	Salmo salar dimethylarginine dimethylaminohydrolase 2 (ddah2), transcript variant X1, mRNA	citrulline metabolic process;arginine catabolic process;dimethylargininase activity;positive regulation of nitric oxide biosynthetic process	0.602575	0.881992	0.705518	relaxed	not_significant
OG0013470	TRUE	Salmo salar protein NDNF-like (LOC106607607), transcript variant X2, mRNA	protein binding	0.604591	0.884464	6.87721	intensified	not_significant
OG0008977	TRUE	Salmo salar DEAD-box helicase 51 (ddx51), mRNA	nucleic acid binding;helicase activity;ATP binding	0.60689	0.886719	0.88023	relaxed	not_significant
OG0004692	TRUE	Salvelinus alpinus glucose-induced degradation protein 8 homolog (LOC111979652), mRNA	protein binding	0.606979	0.886719	1.07054	intensified	not_significant
OG0010245	TRUE	Salvelinus alpinus DNA replication complex GINS protein SLD5 (LOC111974687), transcript variant X3, mRNA	DNA-dependent DNA replication	0.607117	0.886719	0.901155	relaxed	not_significant
OG0008496	FALSE	Salmo salar transforming growth factor, beta-induced, 68kDa (tgfbi), transcript variant X1, mRNA	integrin binding;collagen binding;collagen trimer;cell adhesion;signal transduction;cell population proliferation;integrin complex;extracellular matrix binding	0.607605	0.886784	1.11171	intensified	not_significant
OG0006971	TRUE	Salmo salar tetraspanin-1-like (LOC106589910), mRNA	integral component of membrane	0.608009	0.886784	1.15156	intensified	not_significant
OG0007343	TRUE	Salmo salar zinc finger protein-like 1 (zfpl1), mRNA		0.608146	0.886784	0.906057	relaxed	not_significant
OG0010430	TRUE	Salmo salar fibrous sheath interacting protein 1 (fsip1), transcript variant X1, mRNA		0.610381	0.888361	1.31883	intensified	not_significant
OG0004373	TRUE	Salmo salar nuclear receptor-binding protein 2-like (LOC106597174), transcript variant X1, mRNA	protein kinase activity;ATP binding;protein phosphorylation	0.610448	0.888361	0.939047	relaxed	not_significant
OG0014347	FALSE	Salmo salar transmembrane protein 59 (tmem59), mRNA		0.611197	0.888361	0.86581	relaxed	not_significant
OG0012525	TRUE	Salmo salar histone deacetylase 8 (hdac8), transcript variant X3, mRNA	histone deacetylase complex;histone deacetylase activity;histone deacetylation	0.611219	0.888361	1.15207	intensified	not_significant
OG0004675	TRUE	Salmo salar cell cycle control protein 50A-like (LOC106610771), transcript variant X2, mRNA	phospholipid transport;integral component of membrane	0.611383	0.888361	0.914563	relaxed	not_significant
OG0006481	TRUE	Salmo salar occludin-like (LOC106560577), mRNA	bicellular tight junction;integral component of membrane;bicellular tight junction assembly	0.611527	0.888361	0.857131	relaxed	not_significant
OG0013696	TRUE	Salmo salar aminomethyltransferase, mitochondrial-like (LOC106566775), mRNA	aminomethyltransferase activity;protein binding;glycine catabolic process;L-serine metabolic process;threonine metabolic process	0.611529	0.888361	1.12455	intensified	not_significant
OG0005400	TRUE	Salmo salar chondroitin sulfate synthase 2-like (LOC106586150), mRNA	acetylgalactosaminyltransferase activity;Golgi cisterna membrane	0.613545	0.890811	0.915112	relaxed	not_significant
OG0005762	TRUE	Salmo salar WD repeat and FYVE domain-containing protein 1 (LOC106580689), transcript variant X2, misc_RNA	protein binding;metal ion binding	0.61465	0.891411	1.82011	intensified	not_significant
OG0011401	TRUE	Salmo salar ETS domain-containing protein Elk-4-like (LOC106583110), transcript variant X1, mRNA		0.61482	0.891411	1.45731	intensified	not_significant
OG0007441	TRUE	Salmo salar distal-less homeobox 6 (dlx6), mRNA	DNA binding	0.614948	0.891411	1.115	intensified	not_significant
OG0013909	TRUE	Salvelinus alpinus beta-1,4-mannosyl-glycoprotein 4-beta-N-acetylglucosaminyltransferase-like (LOC111981819), mRNA	beta-1,4-mannosylglycoprotein 4-beta-N-acetylglucosaminyltransferase activity;protein N-linked glycosylation;membrane	0.615336	0.891496	0.742529	relaxed	not_significant
OG0002702	FALSE	Salvelinus alpinus endoplasmic reticulum-Golgi intermediate compartment protein 3 (LOC111969670), transcript variant X2, mRNA		0.616745	0.893057	0.731802	relaxed	not_significant
OG0005747	TRUE	Salmo salar mitochondrial folate transporter/carrier-like (LOC106578534), mRNA	transmembrane transporter activity	0.617237	0.893187	1.17093	intensified	not_significant
OG0006517	TRUE	Salmo salar clone ssal-rgb2-582-033 C3orf54 putative mRNA, complete cds	protein serine/threonine kinase inhibitor activity;negative regulation of protein serine/threonine kinase activity	0.617496	0.893187	1.10981	intensified	not_significant
OG0011656	TRUE	Salmo salar formimidoyltransferase-cyclodeaminase-like (LOC106581695), transcript variant X1, mRNA	folic acid binding;transferase activity	0.619157	0.895111	0.823751	relaxed	not_significant
OG0003029	TRUE	Salmo salar cytochrome b-c1 complex subunit Rieske, mitochondrial-like (LOC106561396), mRNA	obsolete electron transport;oxidative phosphorylation;ubiquinol-cytochrome-c reductase activity;proton transmembrane transport;respiratory chain complex III;2 iron, 2 sulfur cluster binding;oxidation-reduction process	0.619694	0.895408	0.717644	relaxed	not_significant
OG0007954	TRUE	Salmo salar acyl-CoA synthetase short-chain family member 1 (acss1), mRNA	acetate-CoA ligase activity;gluconeogenesis;glycolytic process;AMP binding;acetyl-CoA biosynthetic process from acetate;reductive tricarboxylic acid cycle	0.620395	0.895583	0.804119	relaxed	not_significant
OG0011312	TRUE	Salmo salar endonuclease V-like (LOC106588153), transcript variant X5, mRNA	endonuclease activity;DNA repair	0.621111	0.895583	1.23472	intensified	not_significant
OG0008814	TRUE	Salmo salar coxsackievirus and adenovirus receptor homolog (LOC106579874), transcript variant X1, mRNA		0.621214	0.895583	1.15335	intensified	not_significant
OG0001729	TRUE	Salmo salar serine/threonine-protein phosphatase 6 regulatory subunit 2-like (LOC106609365), transcript variant X2, mRNA		0.62136	0.895583	0.89468	relaxed	not_significant
OG0014047	TRUE	Salmo salar galactose-3-O-sulfotransferase 2-like (LOC106581346), mRNA	galactosylceramide sulfotransferase activity;Golgi apparatus;glycosphingolipid metabolic process;glycolipid biosynthetic process;integral component of membrane	0.621473	0.895583	0.680354	relaxed	not_significant
OG0004192	TRUE	Salvelinus alpinus follistatin-related protein 1 (LOC111971000), mRNA	calcium ion binding;protein binding	0.621949	0.895793	0.819652	relaxed	not_significant
OG0012958	FALSE	Salmo salar progestin and adipoQ receptor family member 6-like (LOC106605285), mRNA	integral component of membrane	0.623457	0.897486	0.809565	relaxed	not_significant
OG0007304	TRUE	Salvelinus alpinus protein lifeguard 4-like (LOC112076080), transcript variant X1, mRNA		0.624294	0.898212	1.15639	intensified	not_significant
OG0014137	FALSE	Salmo salar src kinase associated phosphoprotein 1 (skap1), transcript variant X2, mRNA	protein binding	0.625154	0.898947	0.578287	relaxed	not_significant
OG0006988	TRUE	Salvelinus alpinus kelch-like protein 12 (LOC111966690), transcript variant X2, mRNA	protein binding	0.625967	0.898947	3.96618	intensified	not_significant
OG0009143	FALSE	Salvelinus alpinus cdc42 effector protein 4-like (LOC112069194), mRNA		0.626017	0.898947	1.37172	intensified	not_significant
OG0001874	TRUE	Salvelinus alpinus dnaJ homolog subfamily C member 11-like (LOC111976935), transcript variant X2, mRNA		0.626803	0.898947	0.940206	relaxed	not_significant
OG0006587	TRUE	Salmo salar polypeptide N-acetylgalactosaminyltransferase-like 6 (galntl6), transcript variant X2, mRNA		0.626815	0.898947	1.15831	intensified	not_significant
OG0014174	FALSE	Salmo salar Krueppel-like factor 5 (LOC106602821), mRNA	nucleic acid binding	0.626958	0.898947	1.20076	intensified	not_significant
OG0004094	TRUE	Salmo salar phosphorylase b kinase regulatory subunit alpha, skeletal muscle isoform-like (LOC106578056), transcript variant X1, mRNA	catalytic activity;calmodulin binding;glycogen metabolic process	0.627134	0.898947	1.05304	intensified	not_significant
OG0010175	TRUE	Salmo salar developmentally regulated GTP binding protein 1 (drg1), mRNA	GTP binding	0.630848	0.903487	1.21598	intensified	not_significant
OG0008436	TRUE	Salmo salar endothelial PAS domain protein 1 (epas1), transcript variant X1, mRNA	DNA-binding transcription factor activity;nucleus;transcription factor complex;cytoplasm;regulation of transcription, DNA-templated;regulation of transcription, DNA-templated;protein dimerization activity	0.630969	0.903487	0.925147	relaxed	not_significant
OG0010131	TRUE	Salmo salar RNA polymerase II-associated factor 1 homolog (LOC106581163), transcript variant X2, mRNA	transcription elongation from RNA polymerase II promoter;histone modification;Cdc73/Paf1 complex	0.631622	0.903942	1.08595	intensified	not_significant
OG0013860	TRUE	Salvelinus alpinus haloacid dehalogenase like hydrolase domain containing 3 (hdhd3), transcript variant X4, mRNA	hydrolase activity	0.633046	0.9055	1.18633	intensified	not_significant
OG0013643	TRUE	Salmo salar solute carrier family 22 member 16-like (LOC106571810), mRNA	integral component of membrane;transmembrane transporter activity;transmembrane transport	0.633395	0.905521	0.826453	relaxed	not_significant
OG0000590	TRUE	Oncorhynchus mykiss Ras-related protein Ral-B (ralb), mRNA	GTPase activity;GTP binding;plasma membrane;Ras protein signal transduction	0.635999	0.90858	0.870081	relaxed	not_significant
OG0015000	TRUE	Salmo salar tumor necrosis factor alpha-induced protein 8-like protein 3 (LOC106562529), mRNA	regulation of apoptotic process	0.636208	0.90858	1.59711	intensified	not_significant
OG0010342	TRUE	Salmo salar tenomodulin-like (LOC106604450), mRNA		0.636781	0.908918	0.866686	relaxed	not_significant
OG0005638	TRUE	Salvelinus alpinus SAFB-like transcription modulator (LOC111974437), mRNA	nucleic acid binding	0.637987	0.910159	0.907881	relaxed	not_significant
OG0014000	TRUE	Salvelinus alpinus farnesyl-diphosphate farnesyltransferase 1 (fdft1), transcript variant X2, mRNA	farnesyl-diphosphate farnesyltransferase activity;ergosterol biosynthetic process;integral component of membrane;terpenoid biosynthetic process;squalene synthase activity	0.638456	0.910348	0.863029	relaxed	not_significant
OG0003825	TRUE	Salmo salar Ras-related protein Rab-18 (rab18), mRNA	GTPase activity;GTP binding	0.639778	0.911751	0.826722	relaxed	not_significant
OG0003191	TRUE	Salmo salar RNA polymerase II elongation factor ELL-like (LOC106613783), mRNA	transcription elongation from RNA polymerase II promoter;transcription elongation factor complex;snRNA transcription by RNA polymerase II	0.641172	0.912733	0.947158	relaxed	not_significant
OG0005655	FALSE	Salmo salar clone ssal-evf-554-037 Glutathione S-transferase A putative mRNA, complete cds	protein binding;transferase activity	0.641422	0.912733	2.32582e-11	relaxed	not_significant
OG0009871	TRUE	Salmo salar oocyte zinc finger protein XlCOF22-like (LOC106593965), mRNA	nucleic acid binding	0.641481	0.912733	0.905783	relaxed	not_significant
OG0014687	TRUE	Salvelinus alpinus mRNA for decorin (dcn gene)	protein binding;collagen binding;extracellular region;collagen trimer	0.642498	0.9137	0.829933	relaxed	not_significant
OG0002070	TRUE	Salmo salar replication protein A 70 kDa DNA-binding subunit-like (LOC106612933), transcript variant X1, mRNA	DNA binding;nucleus;DNA replication;DNA repair;DNA recombination	0.644201	0.914884	1.10983	intensified	not_significant
OG0009878	TRUE	Salmo salar uncharacterized LOC106575653 (LOC106575653), transcript variant X1, mRNA	nucleus;proteasome localization;nuclear protein quality control by the ubiquitin-proteasome system	0.644308	0.914884	0.709777	relaxed	not_significant
OG0004341	TRUE	Salmo salar V-type proton ATPase subunit E 1-like (LOC106561370), mRNA	oxidative phosphorylation;ATP hydrolysis coupled proton transport;proton transmembrane transport;proton-transporting two-sector ATPase complex, catalytic domain;proton-transporting ATPase activity, rotational mechanism	0.644527	0.914884	0.832413	relaxed	not_significant
OG0017728	FALSE	Salmo salar immunoglobulin superfamily, member 5 (igsf5), transcript variant X1, mRNA		0.644899	0.914884	0.390488	relaxed	not_significant
OG0010116	TRUE	Salmo salar charged multivesicular body protein 3 (LOC106610994), mRNA	vacuolar transport	0.645126	0.914884	0.910724	relaxed	not_significant
OG0005467	FALSE	Oncorhynchus tshawytscha atonal bHLH transcription factor 8 (atoh8), transcript variant X2, mRNA	DNA-binding transcription factor activity;transcription factor complex;regulation of transcription, DNA-templated;cell differentiation;regulation of transcription, DNA-templated;protein dimerization activity	0.645362	0.914884	0.737677	relaxed	not_significant
OG0015546	FALSE	Salmo salar HD domain containing 2 (hddc2), mRNA	5'-deoxynucleotidase activity	0.646654	0.915326	0.534809	relaxed	not_significant
OG0010990	TRUE	Salvelinus alpinus protein lifeguard 3 (LOC111957148), mRNA		0.646812	0.915326	0.875208	relaxed	not_significant
OG0005727	TRUE	Salmo salar growth arrest-specific protein 1-like (LOC106594537), mRNA	cell cycle arrest	0.647199	0.915326	1.1154	intensified	not_significant
OG0009123	TRUE	Salvelinus alpinus four-jointed box protein 1-like (LOC111962583), mRNA		0.647419	0.915326	0.942595	relaxed	not_significant
OG0012513	TRUE	Salmo salar EMILIN-1-like (LOC106571081), transcript variant X2, mRNA	protein binding	0.647578	0.915326	0.947084	relaxed	not_significant
OG0002237	FALSE	Salmo salar mitogen-activated protein kinase 8 interacting protein 3 (mapk8ip3), transcript variant X9, mRNA	MAP-kinase scaffold activity;signal transduction	0.647706	0.915326	0.534008	relaxed	not_significant
OG0005818	FALSE	Salmo salar ras-related protein Rab-25-like (LOC106588891), transcript variant X1, mRNA	GTPase activity;GTP binding	0.648461	0.915746	1.07814	intensified	not_significant
OG0011944	TRUE	Salmo salar Sjoegren syndrome/scleroderma autoantigen 1 homolog (LOC106602970), mRNA		0.648681	0.915746	0.782831	relaxed	not_significant
OG0016275	TRUE	Salmo salar SUMO peptidase family member, NEDD8 specific (senp8), mRNA	proteolysis;cysteine-type peptidase activity	0.649899	0.915939	0.887502	relaxed	not_significant
OG0014229	TRUE	Salmo salar B-cell CLL/lymphoma 7 protein family member B-A-like (LOC106567692), mRNA		0.64994	0.915939	1.23491	intensified	not_significant
OG0013730	TRUE	Salvelinus alpinus cell cycle control protein 50C (LOC111979585), transcript variant X2, mRNA	integral component of membrane	0.650199	0.915939	1.50582	intensified	not_significant
OG0015777	FALSE	Salmo salar protein disulfide-isomerase TMX3-like (LOC106568678), mRNA	cell redox homeostasis	0.650454	0.915939	1.27675	intensified	not_significant
OG0009925	TRUE	Salmo salar exportin 7 (xpo7), transcript variant X6, mRNA	nuclear transport	0.650649	0.915939	1.31846	intensified	not_significant
OG0012856	TRUE	Salmo salar Serologically defined colon cancer antigen 1 homolog (sdcg1), mRNA		0.650852	0.915939	0.831704	relaxed	not_significant
OG0009160	TRUE	Salmo salar neural cell adhesion molecule 2-like (LOC106575122), transcript variant X2, mRNA	protein binding;cell adhesion;membrane	0.651262	0.915966	1.18828	intensified	not_significant
OG0013908	TRUE	Salmo salar ferredoxin reductase (fdxr), transcript variant X5, mRNA	oxidoreductase activity;oxidation-reduction process	0.65155	0.915966	0.802479	relaxed	not_significant
OG0010191	TRUE	Salvelinus alpinus WD repeat-containing protein 3 (LOC111959589), mRNA	protein binding	0.651927	0.916021	1.09345	intensified	not_significant
OG0013927	TRUE	Salmo salar deoxyribose-phosphate aldolase (dera), mRNA	deoxyribose-phosphate aldolase activity;cytoplasm;pentose-phosphate shunt;deoxyribonucleotide catabolic process	0.655223	0.920173	0.899447	relaxed	not_significant
OG0016000	FALSE	Salmo salar cadherin-13-like (LOC106571918), mRNA	calcium ion binding;homophilic cell adhesion via plasma membrane adhesion molecules;membrane	0.656644	0.92169	1.12447	intensified	not_significant
OG0017710	FALSE	Salmo salar cysteine and histidine-rich domain-containing protein 1-like (LOC106609053), mRNA		0.657214	0.922011	1.15728	intensified	not_significant
OG0005594	TRUE	Oncorhynchus tshawytscha ER membrane protein complex subunit 7-like (LOC112217956), mRNA	carbohydrate binding	0.657663	0.922161	1.12841	intensified	not_significant
OG0006412	TRUE	Salvelinus alpinus mitochondrial import inner membrane translocase subunit TIM44 (LOC111979397), mRNA	protein import into mitochondrial matrix;chaperone binding	0.659099	0.923696	1.07788	intensified	not_significant
OG0012401	TRUE	Salmo salar galactosamine (N-acetyl)-6-sulfatase (galns), transcript variant X1, mRNA	N-acetylgalactosamine-6-sulfatase activity	0.659607	0.923928	1.20021	intensified	not_significant
OG0013743	TRUE	Salmo salar zinc finger protein 271-like (LOC106566411), mRNA	nucleic acid binding	0.660803	0.925124	0.825512	relaxed	not_significant
OG0014630	TRUE	Salmo salar mitochondrial ribosomal protein L19 (mrpl19), transcript variant X7, misc_RNA	structural constituent of ribosome;ribosome;translation;ribosome biogenesis	0.66123	0.925213	1.29856	intensified	not_significant
OG0012733	TRUE	Salmo salar transmembrane protein 164-like (LOC106603168), transcript variant X2, mRNA		0.661551	0.925213	1.32382	intensified	not_significant
OG0005500	TRUE	Oncorhynchus mykiss ATP-dependent RNA helicase DQX1-like (LOC110523620), mRNA	helicase activity	0.662661	0.926285	0.933475	relaxed	not_significant
OG0015337	TRUE	Salmo salar ring finger protein 26 (rnf26), mRNA		0.663642	0.926697	1.21526	intensified	not_significant
OG0007132	TRUE	Oncorhynchus tshawytscha G-protein coupled receptor 52-like (LOC112250682), mRNA	G protein-coupled receptor activity;G protein-coupled receptor signaling pathway;integral component of membrane	0.664328	0.926697	1.54401	intensified	not_significant
OG0013419	TRUE	Salmo salar coiled-coil domain-containing protein 130 homolog (LOC106564447), transcript variant X2, mRNA		0.664446	0.926697	0.236574	relaxed	not_significant
OG0015959	FALSE	Salvelinus alpinus cullin-4B (LOC111965865), transcript variant X1, mRNA	ubiquitin-dependent protein catabolic process;ubiquitin protein ligase binding	0.66452	0.926697	0.797858	relaxed	not_significant
OG0006300	FALSE	Salmo salar homeobox protein DBX1-B-like (LOC106561495), mRNA	DNA binding	0.66467	0.926697	0.864408	relaxed	not_significant
OG0004877	TRUE	Salvelinus alpinus Bardet-Biedl syndrome 4 (bbs4), transcript variant X2, mRNA	protein binding	0.665616	0.927451	1.21047	intensified	not_significant
OG0007870	TRUE	Salmo salar ER membrane protein complex subunit 3 (LOC106583189), mRNA	membrane	0.665897	0.927451	0.839776	relaxed	not_significant
OG0015786	TRUE	Salmo salar ER degradation enhancer, mannosidase alpha-like 2 (edem2), mRNA	mannosyl-oligosaccharide 1,2-alpha-mannosidase activity;calcium ion binding;carbohydrate metabolic process;membrane	0.666954	0.928003	1.0841	intensified	not_significant
OG0005181	TRUE	Salmo salar 26S protease regulatory subunit 8 (prs8), transcript variant X1, mRNA	ATP binding;cytoplasm;protein catabolic process;proteasome-activating ATPase activity	0.666981	0.928003	0.947357	relaxed	not_significant
OG0011124	FALSE	Salmo salar ankyrin repeat and SOCS box containing 16 (asb16), transcript variant X1, mRNA	protein binding;intracellular signal transduction	0.667862	0.928305	1.1294	intensified	not_significant
OG0006841	TRUE	Salvelinus alpinus protein EURL homolog (LOC111950609), mRNA		0.668227	0.928305	0.912541	relaxed	not_significant
OG0012014	TRUE	Salvelinus alpinus uncharacterized LOC111981781 (LOC111981781), transcript variant X3, misc_RNA		0.668487	0.928305	0.897244	relaxed	not_significant
OG0012897	TRUE	Oncorhynchus tshawytscha tumor necrosis factor alpha-induced protein 2-like (LOC112249891), mRNA	exocyst;exocytosis;kinase activity	0.66905	0.928305	0.897063	relaxed	not_significant
OG0009843	TRUE	Salmo salar tripartite motif containing 45 (trim45), mRNA	protein binding;zinc ion binding	0.669237	0.928305	0.843449	relaxed	not_significant
OG0017210	TRUE	Salmo salar 24-dehydrocholesterol reductase (dhcr24), transcript variant X2, mRNA	oxidoreductase activity;oxidation-reduction process;FAD binding	0.669259	0.928305	0.622981	relaxed	not_significant
OG0001757	TRUE	Salmo salar microtubule-associated protein, RP/EB family, member 1 (mapre1), mRNA	microtubule;plasma membrane;tubulin complex;microtubule plus-end binding;regulation of microtubule cytoskeleton organization	0.670646	0.929343	1.18127	intensified	not_significant
OG0015252	TRUE	Salvelinus alpinus sodium-dependent proline transporter (LOC111950904), mRNA	neurotransmitter:sodium symporter activity;cation transport;neurotransmitter transport;integral component of membrane	0.670852	0.929343	1.43843	intensified	not_significant
OG0012740	TRUE	Salmo salar amidohydrolase domain containing 1 (amdhd1), mRNA	cytoplasm;hydrolase activity, acting on carbon-nitrogen (but not peptide) bonds, in cyclic amides;histidine catabolic process to glutamate and formamide	0.671039	0.929343	0.789467	relaxed	not_significant
OG0014613	FALSE	Salmo salar src kinase associated phosphoprotein 2 (skap2), mRNA	protein binding;kinase activity;phosphorylation	0.672212	0.93049	0.50819	relaxed	not_significant
OG0011955	TRUE	Salmo salar solute carrier family 39 (zinc transporter), member 10 (slc39a10), transcript variant X3, mRNA	membrane;metal ion transport;metal ion transmembrane transporter activity;transmembrane transport	0.674608	0.932878	1.08226	intensified	not_significant
OG0010942	TRUE	Salvelinus alpinus nucleotide binding protein like (nubpl), mRNA		0.674961	0.932878	0.369033	relaxed	not_significant
OG0009138	TRUE	Oncorhynchus mykiss MUS81 structure-specific endonuclease subunit (mus81), mRNA	DNA binding;nuclease activity	0.674973	0.932878	0.824064	relaxed	not_significant
OG0007559	FALSE	Oncorhynchus tshawytscha frizzled-6-like (LOC112263231), transcript variant X2, mRNA	protein binding;integral component of membrane;Wnt signaling pathway;Wnt-activated receptor activity	0.675754	0.933481	0.936301	relaxed	not_significant
OG0009154	TRUE	Salmo salar OCIA domain-containing protein 1-like (LOC106592595), transcript variant X1, mRNA		0.676476	0.933985	0.587306	relaxed	not_significant
OG0007424	TRUE	Salmo salar transcription factor Sp8-like (LOC106573674), transcript variant X3, mRNA	nucleic acid binding	0.676811	0.933985	1.25845	intensified	not_significant
OG0008385	TRUE	Salmo salar protein DGCR14-like (LOC106564444), mRNA		0.677917	0.934413	0.889224	relaxed	not_significant
OG0006559	TRUE	Salmo salar Retinol dehydrogenase 14 (rdh14), mRNA	integral component of membrane	0.677987	0.934413	6.68267	intensified	not_significant
OG0015897	FALSE	Salmo salar Exosome complex exonuclease RRP4 (exos2), mRNA	exosome (RNase complex);RNA binding;exonuclease activity;nucleic acid phosphodiester bond hydrolysis	0.678158	0.934413	1.40902	intensified	not_significant
OG0011919	TRUE	Salmo salar cullin-4A-like (LOC106575909), mRNA	ubiquitin-dependent protein catabolic process;ubiquitin protein ligase binding	0.678881	0.934932	1.19655	intensified	not_significant
OG0004534	FALSE	Oncorhynchus mykiss rho guanine nucleotide exchange factor 33-like (LOC110530274), transcript variant X2, mRNA	Rho guanyl-nucleotide exchange factor activity;regulation of Rho protein signal transduction;regulation of GTPase activity	0.679262	0.934981	1.14145	intensified	not_significant
OG0012419	TRUE	Salmo salar protein disulfide-isomerase A6-like (LOC106571177), mRNA	isomerase activity;cell redox homeostasis	0.680114	0.935676	1.13489	intensified	not_significant
OG0004683	TRUE	Salvelinus alpinus hydroxysteroid 11-beta-dehydrogenase 1-like protein (LOC111956503), mRNA		0.682619	0.93825	0.918564	relaxed	not_significant
OG0006615	TRUE	Salmo salar sodium/hydrogen exchanger 3-like (LOC106569766), mRNA	sodium ion transport;regulation of pH;sodium:proton antiporter activity;proton transmembrane transport;integral component of membrane	0.682679	0.93825	0.930583	relaxed	not_significant
OG0010883	TRUE	Oncorhynchus mykiss solute carrier family 35 member F5-like (LOC110519985), transcript variant X4, mRNA	integral component of membrane	0.683286	0.938606	1.07645	intensified	not_significant
OG0010344	TRUE	Oncorhynchus tshawytscha transmembrane 4 L6 family member 1-like (LOC112259761), transcript variant X2, mRNA	integral component of membrane	0.684081	0.939221	1.07659	intensified	not_significant
OG0009366	TRUE	Salmo salar probable methyltransferase BTM2 homolog (LOC106573247), mRNA		0.684836	0.939357	0.918573	relaxed	not_significant
OG0009495	FALSE	Salmo salar tetratricopeptide repeat protein 31-like (LOC106608484), transcript variant X1, mRNA	nucleic acid binding;protein binding;metal ion binding	0.684875	0.939357	0.92039	relaxed	not_significant
OG0009172	TRUE	Salmo salar short stature homeobox protein-like (LOC106581652), transcript variant X2, mRNA	DNA binding	0.685721	0.939756	0.854122	relaxed	not_significant
OG0010315	FALSE	Salmo salar stAR-related lipid transfer protein 13-like (LOC106567782), transcript variant X2, mRNA	signal transduction;lipid binding	0.685862	0.939756	1.24645	intensified	not_significant
OG0006845	FALSE	Salmo salar N-acetyllactosaminide beta-1,3-N-acetylglucosaminyltransferase 4-like (LOC106575107), mRNA	protein glycosylation;galactosyltransferase activity;membrane	0.687232	0.941156	1.1602	intensified	not_significant
OG0012627	TRUE	Salvelinus alpinus WD repeat, SAM and U-box domain-containing protein 1 (LOC111974613), transcript variant X1, mRNA	ubiquitin-protein transferase activity;protein binding;protein ubiquitination	0.688257	0.942082	1.3252	intensified	not_significant
OG0008873	FALSE	Salmo salar clone ssal-rgf-530-118 Krueppel-like factor 4 putative mRNA, complete cds	nucleic acid binding	0.689767	0.943671	0.841019	relaxed	not_significant
OG0010265	TRUE	Salmo salar rotatin (rttn), transcript variant X3, mRNA	centrosome;ciliary basal body;cilium organization	0.690484	0.943892	1.04381	intensified	not_significant
OG0009651	FALSE	Salmo salar carbohydrate sulfotransferase 1-like (LOC106561610), mRNA	sulfotransferase activity	0.690755	0.943892	0.871069	relaxed	not_significant
OG0013880	TRUE	Salmo salar cardiomyopathy-associated protein 5-like (LOC106568085), transcript variant X1, mRNA		0.690976	0.943892	0.767293	relaxed	not_significant
OG0001330	TRUE	Salmo salar phosphate carrier protein, mitochondrial-like (LOC106561671), transcript variant X3, mRNA	transmembrane transporter activity	0.691703	0.944373	1.06429	intensified	not_significant
OG0014954	TRUE	Salvelinus alpinus radial spoke head 10 homolog B (LOC111978633), transcript variant X3, mRNA		0.692027	0.944373	0.916334	relaxed	not_significant
OG0015020	TRUE	Salmo salar cyclin-C (LOC106607947), mRNA	regulation of cell cycle;cyclin-dependent protein serine/threonine kinase regulator activity;mediator complex;regulation of protein kinase activity	0.692985	0.944814	0.803083	relaxed	not_significant
OG0010222	TRUE	Salmo salar tuberin-like (LOC106564303), mRNA	GTPase activator activity;nucleus;negative regulation of TOR signaling;TSC1-TSC2 complex;positive regulation of GTPase activity;regulation of small GTPase mediated signal transduction	0.69305	0.944814	1.1045	intensified	not_significant
OG0013110	TRUE	Salmo salar inactive rhomboid protein 2-like (LOC106588262), transcript variant X4, mRNA	serine-type endopeptidase activity;proteolysis;integral component of membrane	0.693846	0.945422	1.98128	intensified	not_significant
OG0008388	TRUE	Salvelinus alpinus neuraminidase 3 (neu3), transcript variant X2, mRNA	exo-alpha-sialidase activity;carbohydrate metabolic process;glycosphingolipid metabolic process	0.694228	0.945466	0.894743	relaxed	not_significant
OG0006333	FALSE	Salmo salar smoothelin-like protein 1 (LOC100194678), mRNA	protein binding	0.695544	0.946679	1.20544	intensified	not_significant
OG0004032	TRUE	Salmo salar coronin, actin binding protein, 2B (coro2b), transcript variant X3, mRNA	membrane;actin cytoskeleton organization;actin filament binding	0.696067	0.946679	1.0766	intensified	not_significant
OG0004632	TRUE	Salmo salar Multiple myeloma tumor-associated protein 2 homolog (mmta2), mRNA		0.69617	0.946679	0.909258	relaxed	not_significant
OG0004876	TRUE	Salvelinus alpinus transport and golgi organization 2 homolog (tango2), transcript variant X2, mRNA		0.696758	0.947001	0.863025	relaxed	not_significant
OG0011655	TRUE	Salmo salar ring finger protein 217 (rnf217), mRNA	ubiquitin-protein transferase activity;protein ubiquitination	0.697207	0.947135	0.593217	relaxed	not_significant
OG0007144	TRUE	Salmo salar cyclin-dependent kinase 14 (LOC106579405), transcript variant X1, mRNA	protein kinase activity;ATP binding;protein phosphorylation	0.698464	0.948347	0.932015	relaxed	not_significant
OG0015668	TRUE	Salmo salar 39S ribosomal protein L47, mitochondrial-like (LOC106613497), mRNA	structural constituent of ribosome;mitochondrial ribosome;translation;ribosome biogenesis	0.698801	0.948347	1.06764	intensified	not_significant
OG0002300	TRUE	Salvelinus alpinus elongation of very long chain fatty acids protein 6-like (LOC111978517), transcript variant X2, misc_RNA	fatty acid elongase activity;fatty acid elongase complex;integral component of membrane;fatty acid elongation, saturated fatty acid;very long-chain fatty acid biosynthetic process;obsolete acyl-carrier-protein biosynthetic process	0.699808	0.949238	2.82056	intensified	not_significant
OG0001978	TRUE	Oncorhynchus kisutch transcriptional regulator Myc (LOC109899466), mRNA	DNA-binding transcription factor activity;nucleus;transcription factor complex;regulation of transcription, DNA-templated;regulation of transcription, DNA-templated;protein dimerization activity	0.700395	0.94926	1.23199	intensified	not_significant
OG0012332	TRUE	Salmo salar hypoxanthine-guanine phosphoribosyltransferase-like (LOC106569196), transcript variant X2, mRNA	nucleoside metabolic process	0.700639	0.94926	0.904175	relaxed	not_significant
OG0005331	FALSE	Salmo salar sex comb on midleg-like 4 (Drosophila) (scml4), transcript variant X4, mRNA	protein binding	0.700878	0.94926	1.05142	intensified	not_significant
OG0004085	TRUE	Salmo salar probable phosphatase phospho1 (LOC106579160), transcript variant X1, mRNA	phosphatase activity	0.702567	0.950578	0.906672	relaxed	not_significant
OG0007110	TRUE	Salvelinus alpinus delta and Notch-like epidermal growth factor-related receptor (LOC111949655), mRNA	calcium ion binding	0.702796	0.950578	46.9467	intensified	not_significant
OG0012813	TRUE	Salvelinus alpinus sclerostin (LOC111978519), mRNA	extracellular space;negative regulation of ossification	0.702907	0.950578	1.1074	intensified	not_significant
OG0002159	TRUE	Salmo salar stromal membrane-associated protein 1-like (LOC106586574), mRNA	GTPase activator activity	0.703674	0.951139	0.923805	relaxed	not_significant
OG0016427	TRUE	Salmo salar cytosolic thiouridylase subunit 1 (ctu1), transcript variant X3, mRNA	tRNA binding;tRNA wobble uridine modification;tRNA thio-modification	0.704683	0.952026	0.703431	relaxed	not_significant
OG0005889	TRUE	Salmo salar nocturnin-like (LOC106604687), transcript variant X1, mRNA	poly(A)-specific ribonuclease activity;circadian regulation of gene expression;regulation of RNA metabolic process	0.706181	0.953204	0.936675	relaxed	not_significant
OG0011385	TRUE	Salmo salar endothelial cell-specific chemotaxis regulator-like (LOC106563624), mRNA		0.70626	0.953204	1.07084	intensified	not_significant
OG0017121	TRUE	Salmo salar galactosylceramidase (galc), mRNA	galactosylceramidase activity;lysosome;carbohydrate metabolic process;galactosylceramide catabolic process	0.706991	0.953715	0.924576	relaxed	not_significant
OG0001632	TRUE	Salmo salar purine nucleoside phosphorylase-like (LOC106608992), mRNA	purine-nucleoside phosphorylase activity;purine nucleobase metabolic process;pyrimidine nucleobase metabolic process;nicotinamide metabolic process;nucleoside metabolic process;nicotinate nucleotide metabolic process	0.707953	0.953863	1.07008	intensified	not_significant
OG0015688	TRUE	Salmo salar protein diaphanous homolog 3-like (LOC106572638), mRNA		0.707958	0.953863	0.76794	relaxed	not_significant
OG0011853	FALSE	Salmo salar Claudin-12 (cld12), transcript variant X2, mRNA		0.708773	0.953863	1.29657	intensified	not_significant
OG0005858	TRUE	Salmo salar tissue factor-like (LOC106568893), mRNA	protein binding;blood coagulation;integral component of membrane	0.709118	0.953863	1.17198	intensified	not_significant
OG0010412	TRUE	Salmo salar GDP-fucose transporter 1-like (LOC106587780), transcript variant X1, mRNA	GDP-fucose transmembrane transporter activity;Golgi apparatus;GDP-fucose import into Golgi lumen	0.709388	0.953863	1.0835	intensified	not_significant
OG0013705	TRUE	Salmo salar transmembrane protein 64-like (LOC106570755), transcript variant X1, mRNA	integral component of membrane	0.709527	0.953863	0.883341	relaxed	not_significant
OG0010387	TRUE	Salmo salar TRM61 protein (trm61), transcript variant X2, mRNA	tRNA (adenine-N1-)-methyltransferase activity;tRNA methylation;tRNA (m1A) methyltransferase complex	0.710084	0.953863	1.11254	intensified	not_significant
OG0005228	TRUE	Salmo salar C-X-C chemokine receptor type 4-like (LOC106569491), mRNA	G protein-coupled receptor activity;G protein-coupled receptor signaling pathway;integral component of membrane	0.710334	0.953863	0.962199	relaxed	not_significant
OG0002426	TRUE	Salmo salar elongation of very long chain fatty acids protein 4-like (LOC106571493), mRNA	fatty acid elongase activity;fatty acid elongase complex;integral component of membrane;fatty acid elongation, saturated fatty acid;very long-chain fatty acid biosynthetic process;obsolete acyl-carrier-protein biosynthetic process	0.710545	0.953863	50	intensified	not_significant
OG0002427	TRUE	Salvelinus alpinus pituitary homeobox 2 (LOC111967574), transcript variant X1, mRNA	DNA binding;DNA-binding transcription factor activity;transcription factor complex;regulation of transcription, DNA-templated	0.710632	0.953863	0.80887	relaxed	not_significant
OG0003778	FALSE	Salmo salar serum response factor-like (LOC106564784), transcript variant X2, mRNA	DNA-binding transcription factor activity, RNA polymerase II-specific;proximal promoter sequence-specific DNA binding;positive regulation of transcription by RNA polymerase II;protein dimerization activity	0.711387	0.954403	0.877077	relaxed	not_significant
OG0011468	TRUE	Salmo salar Serine protease 23 (prs23), mRNA	serine-type endopeptidase activity;proteolysis	0.712303	0.954848	1.21416	intensified	not_significant
OG0015440	TRUE	PREDICTED: Salmo salar uncharacterized protein C7orf57 homolog (LOC106574227), transcript variant X1, mRNA		0.712438	0.954848	1.16984	intensified	not_significant
OG0011721	FALSE	Salmo salar FAD synthase-like (LOC106575080), mRNA	catalytic activity	0.712779	0.954848	1.45026	intensified	not_significant
OG0012526	TRUE	Salmo salar GH3 domain-containing protein (ghdc), mRNA		0.714047	0.955063	0.932547	relaxed	not_significant
OG0008391	TRUE	Salmo salar uncharacterized LOC106605765 (LOC106605765), transcript variant X1, mRNA		0.714177	0.955063	1.11298	intensified	not_significant
OG0006589	FALSE	Salmo salar transmembrane protein 150C-like (LOC106562340), transcript variant X4, mRNA		0.714367	0.955063	1.39737	intensified	not_significant
OG0003582	TRUE	Salmo salar follistatin-A-like (LOC106561792), transcript variant X1, mRNA	protein binding	0.714404	0.955063	1.06027	intensified	not_significant
OG0011915	TRUE	Salvelinus alpinus uncharacterized LOC111981351 (LOC111981351), mRNA		0.714707	0.955063	1.17414	intensified	not_significant
OG0009869	TRUE	Salmo salar UNC93-like protein MFSD11 (LOC106601112), mRNA		0.716704	0.956644	0.922567	relaxed	not_significant
OG0004544	FALSE	Salmo salar MDM2 proto-oncogene, E3 ubiquitin protein ligase (mdm2), mRNA	negative regulation of transcription by RNA polymerase II;protein binding;nucleus;protein ubiquitination;negative regulation of apoptotic process;negative regulation of cell cycle arrest	0.716912	0.956644	0.898748	relaxed	not_significant
OG0003916	TRUE	Oncorhynchus mykiss tuftelin-like (LOC110536075), mRNA		0.716952	0.956644	0.815322	relaxed	not_significant
OG0001089	TRUE	Salvelinus alpinus collagen alpha-1(XIII) chain (LOC111951857), transcript variant X17, mRNA		0.717631	0.957077	1.14381	intensified	not_significant
OG0009665	FALSE	Salvelinus alpinus 26S proteasome non-ATPase regulatory subunit 3 (LOC111980959), mRNA	proteasome complex;enzyme regulator activity;regulation of protein catabolic process	0.719018	0.958454	1.23806	intensified	not_significant
OG0014159	TRUE	Salmo salar E3 ubiquitin/ISG15 ligase TRIM25-like (LOC106600323), transcript variant X1, mRNA	protein binding;zinc ion binding	0.719531	0.958666	0.771077	relaxed	not_significant
OG0007422	TRUE	Salvelinus alpinus solute carrier family 25 member 39 (LOC111980720), transcript variant X2, mRNA	transmembrane transporter activity;transmembrane transport	0.721499	0.960803	1.09236	intensified	not_significant
OG0003399	TRUE	Salvelinus alpinus insulin receptor substrate 2-like (LOC111979234), mRNA	insulin receptor binding;insulin receptor complex;insulin receptor signaling pathway	0.721847	0.960803	1.06249	intensified	not_significant
OG0002342	TRUE	Salmo salar transmembrane emp24 domain-containing protein 5-like (LOC106584269), mRNA		0.722629	0.961015	1.1105	intensified	not_significant
OG0004991	TRUE	Salmo salar catechol-O-methyltransferase domain containing 1 (comtd1), mRNA	O-methyltransferase activity	0.723066	0.961015	1.08741	intensified	not_significant
OG0004386	TRUE	Salmo salar RCD1 required for cell differentiation1 homolog (S. pombe) (rqcd1), transcript variant X2, mRNA	mRNA catabolic process;CCR4-NOT complex	0.723073	0.961015	0.903504	relaxed	not_significant
OG0008886	FALSE	Salmo salar retinol dehydrogenase 7-like (LOC106583706), transcript variant X1, mRNA		0.723547	0.961173	1.07879	intensified	not_significant
OG0013690	TRUE	PREDICTED: Salmo salar uncharacterized protein C17orf62 homolog (LOC106578881), transcript variant X4, mRNA		0.724192	0.961293	0.885244	relaxed	not_significant
OG0003552	TRUE	Salmo salar alkaline ceramidase 1 (acer1), mRNA	ceramide metabolic process;integral component of membrane;hydrolase activity, acting on carbon-nitrogen (but not peptide) bonds, in linear amides	0.724349	0.961293	0.930993	relaxed	not_significant
OG0010341	FALSE	Salmo salar solute carrier family 25 member 44-like (LOC106587653), transcript variant X3, mRNA	transmembrane transporter activity;transmembrane transport	0.72532	0.962076	1.1265	intensified	not_significant
OG0003872	TRUE	Salmo salar importin subunit beta-1 (LOC106607509), transcript variant X2, mRNA	protein import into nucleus;Ran GTPase binding	0.725652	0.962076	0.926998	relaxed	not_significant
OG0005242	TRUE	Salmo salar type I inositol 1,4,5-trisphosphate 5-phosphatase-like (LOC106579835), mRNA	inositol-polyphosphate 5-phosphatase activity;phosphatidylinositol dephosphorylation	0.726757	0.963069	1.06382	intensified	not_significant
OG0010019	TRUE	Salvelinus alpinus dynein cytoplasmic 2 light intermediate chain 1 (dync2li1), transcript variant X1, mRNA	cytoplasmic dynein complex;intraciliary retrograde transport;intraciliary transport involved in cilium assembly	0.727461	0.963529	0.49224	relaxed	not_significant
OG0015177	TRUE	Salmo salar cms1 ribosomal small subunit homolog (yeast) (cmss1), transcript variant X2, mRNA		0.728132	0.963946	0.737675	relaxed	not_significant
OG0014359	FALSE	Salmo salar transient receptor potential cation channel subfamily A member 1-like (LOC106576739), transcript variant X2, mRNA	ion channel activity;protein binding;integral component of membrane;ion transmembrane transport	0.729831	0.964721	1.15955	intensified	not_significant
OG0013356	TRUE	Salmo salar diacylglycerol kinase beta-like (LOC106582257), transcript variant X3, mRNA	NAD+ kinase activity;diacylglycerol kinase activity;calcium ion binding;nicotinamide metabolic process;protein kinase C-activating G protein-coupled receptor signaling pathway;phospholipid catabolic process;intracellular signal transduction;glycerolipid metabolic process;nicotinate nucleotide metabolic process	0.729927	0.964721	1.09219	intensified	not_significant
OG0017134	TRUE	Salvelinus alpinus transmembrane protein 86A (tmem86a), mRNA	integral component of membrane	0.730293	0.964721	1.10659	intensified	not_significant
OG0010991	FALSE	Oncorhynchus mykiss secretory carrier-associated membrane protein 3-like (LOC110496014), transcript variant X1, mRNA	protein transport;integral component of membrane	0.730499	0.964721	0.847186	relaxed	not_significant
OG0007259	TRUE	Salmo salar 3-mercaptopyruvate sulfurtransferase-like (LOC106600884), mRNA		0.730863	0.964721	1.11037	intensified	not_significant
OG0008508	TRUE	Salvelinus alpinus thymus-specific serine protease (LOC111949964), mRNA	proteolysis;serine-type peptidase activity	0.731314	0.964721	0.949366	relaxed	not_significant
OG0001424	TRUE	Salmo salar MOB kinase activator 2-like (LOC106561048), transcript variant X2, mRNA		0.731868	0.964721	0.948868	relaxed	not_significant
OG0007448	TRUE	Salmo salar membrane progestin receptor gamma-B-like (LOC106595196), transcript variant X1, mRNA	integral component of membrane	0.731874	0.964721	1.12576	intensified	not_significant
OG0012347	TRUE	Salmo salar nuclear fragile X mental retardation-interacting protein 1-like (LOC106575045), transcript variant X2, mRNA	RNA binding	0.732933	0.964721	1.10264	intensified	not_significant
OG0009377	TRUE	Salmo salar serine protease hepsin-like (LOC106577761), mRNA	serine-type endopeptidase activity;scavenger receptor activity;proteolysis;signal transduction;membrane;serine-type exopeptidase activity	0.732945	0.964721	0.919996	relaxed	not_significant
OG0015691	TRUE	Salmo salar THO complex 6 homolog (Drosophila) (thoc6), transcript variant X1, mRNA	protein binding	0.733075	0.964721	0.927579	relaxed	not_significant
OG0003417	TRUE	Salmo salar spindlin-Z-like (LOC106568411), transcript variant X2, mRNA	gamete generation	0.733078	0.964721	1.38975	intensified	not_significant
OG0009456	TRUE	Salmo salar mitochondrial ubiquitin ligase activator of nfkb 1-A-like (LOC106600582), transcript variant X1, mRNA	ubiquitin-protein transferase activity;organelle organization;protein ubiquitination	0.733496	0.964721	0.820096	relaxed	not_significant
OG0001212	TRUE	Salmo salar septin-2-like (LOC106585049), mRNA	GTP binding;cell division	0.733716	0.964721	0.929743	relaxed	not_significant
OG0004760	TRUE	Oncorhynchus tshawytscha E3 ubiquitin-protein ligase RNFT1-like (LOC112257846), mRNA		0.734572	0.965376	1.06846	intensified	not_significant
OG0013232	TRUE	Salmo salar chaperonin containing TCP1, subunit 7 (eta) (cct7), mRNA	ATP binding;protein folding;unfolded protein binding	0.735536	0.9657	1.06628	intensified	not_significant
OG0014999	TRUE	Salmo salar annexin A2-like (LOC106588494), transcript variant X4, mRNA	calcium ion binding;calcium-dependent phospholipid binding	0.735674	0.9657	4.58328e-13	relaxed	not_significant
OG0017659	TRUE	Salmo salar clone ssal-rgb2-567-211 Transcription initiation factor TFIID subunit 7 putative mRNA, complete cds	translation initiation factor activity;transcription factor TFIID complex;ribosome;transcription initiation from RNA polymerase II promoter;regulation of translational initiation	0.735901	0.9657	0.914518	relaxed	not_significant
OG0005251	TRUE	Salmo salar Zinc transporter ZIP13 (s39ad), mRNA	integral component of membrane;metal ion transport;metal ion transmembrane transporter activity;transmembrane transport	0.736248	0.9657	1.15899	intensified	not_significant
OG0011593	TRUE	Oncorhynchus mykiss UDP-glucuronate decarboxylase 1 (uxs1), mRNA	starch metabolic process;sucrose metabolic process;nucleotide metabolic process;UDP-glucuronate decarboxylase activity	0.73753	0.966498	0.901547	relaxed	not_significant
OG0013824	TRUE	Salmo salar periodic tryptophan protein 2 homolog (LOC106574871), mRNA	protein binding	0.737571	0.966498	0.939115	relaxed	not_significant
OG0010157	TRUE	Salmo salar myc target 1 (myct1), mRNA		0.73824	0.966905	0.779762	relaxed	not_significant
OG0007893	TRUE	Salmo salar pyruvate dehydrogenase	protein serine/threonine phosphatase activity;protein dephosphorylation;protein serine/threonine phosphatase complex	0.739152	0.967198	0.879509	relaxed	not_significant
OG0011703	FALSE	Salmo salar UPF0183 protein C16orf70 homolog (LOC106573725), transcript variant X1, mRNA		0.739508	0.967198	1.06691	intensified	not_significant
OG0012563	TRUE	Salmo salar interleukin 34 (il34), transcript variant X2, mRNA	positive regulation of protein phosphorylation;macrophage colony-stimulating factor receptor binding;extracellular space;signal transduction;positive regulation of cell population proliferation;growth	0.740069	0.967198	1.17617	intensified	not_significant
OG0011034	TRUE	Salmo salar protein BTG3-like (LOC106578066), transcript variant X2, mRNA		0.740357	0.967198	0.839075	relaxed	not_significant
OG0015699	TRUE	Salmo salar cleavage stimulation factor subunit 3 (cstf3), mRNA	protein binding;nucleus;mRNA processing	0.740451	0.967198	1.14704	intensified	not_significant
OG0006990	FALSE	Salvelinus alpinus disabled homolog 2 (LOC111961308), transcript variant X2, mRNA	protein binding	0.740612	0.967198	1.08605	intensified	not_significant
OG0013802	TRUE	Salvelinus alpinus NOP2/Sun RNA methyltransferase family member 6 (nsun6), transcript variant X2, mRNA	RNA binding;methyltransferase activity	0.741715	0.968171	1.13521	intensified	not_significant
OG0002467	FALSE	Salmo salar amyloid beta (A4) precursor-like protein 2 (aplp2), transcript variant X6, mRNA	serine-type endopeptidase inhibitor activity;heparin binding;integral component of membrane;transition metal ion binding	0.743807	0.970433	0	relaxed	not_significant
OG0013635	TRUE	Salmo salar ribosome production factor 2 homolog (LOC106571313), transcript variant X1, mRNA	ribosomal large subunit assembly;maturation of LSU-rRNA;rRNA binding	0.745817	0.972375	1.16327	intensified	not_significant
OG0014276	FALSE	Salmo salar uncharacterized LOC106577971 (LOC106577971), mRNA	protein binding	0.746015	0.972375	0.740746	relaxed	not_significant
OG0013602	TRUE	Salmo salar HAUS augmin-like complex subunit 4 (LOC106567141), transcript variant X1, mRNA	centrosome cycle;spindle assembly;HAUS complex	0.747019	0.973214	0.773406	relaxed	not_significant
OG0016235	TRUE	Salmo salar protein O-glucosyltransferase 1 (poglut1), mRNA		0.747384	0.973221	0.544006	relaxed	not_significant
OG0013959	FALSE	Oncorhynchus mykiss protein MEMO1 (LOC110491228), mRNA		0.748147	0.973576	0.834423	relaxed	not_significant
OG0001230	TRUE	Salmo salar nuclear distribution protein nudE-like 1-B (LOC106606306), mRNA	mitotic centrosome separation;nervous system development;neurofilament cytoskeleton organization;regulation of microtubule motor activity	0.748378	0.973576	0.927845	relaxed	not_significant
OG0010962	TRUE	Salmo salar androgen-induced gene 1 protein-like (LOC106607822), mRNA	integral component of membrane	0.749314	0.974324	0.913315	relaxed	not_significant
OG0006181	TRUE	Salvelinus alpinus uncharacterized LOC112073959 (LOC112073959), mRNA		0.750206	0.974666	1.23108	intensified	not_significant
OG0012763	TRUE	Salmo salar zinc transporter ZIP3-like (LOC106573935), mRNA	membrane;metal ion transport;metal ion transmembrane transporter activity;transmembrane transport	0.750298	0.974666	0.863624	relaxed	not_significant
OG0015442	TRUE	Salvelinus alpinus zinc finger DHHC-type containing 4 (zdhhc4), mRNA		0.752273	0.976762	1.23532	intensified	not_significant
OG0002881	TRUE	Oncorhynchus mykiss calcium voltage-gated channel auxiliary subunit gamma 2 (cacng2), mRNA	calcium ion transport;integral component of membrane	0.754681	0.979418	1.04271	intensified	not_significant
OG0005516	TRUE	Salmo salar aquaporin-11-like (LOC106603711), mRNA	channel activity;membrane;transmembrane transport	0.755399	0.979879	1.16251	intensified	not_significant
OG0007617	TRUE	Salmo salar proenkephalin (penk), mRNA	opioid peptide activity;extracellular region;neuropeptide signaling pathway;regulation of signaling receptor activity	0.756763	0.981177	5.76927	intensified	not_significant
OG0010024	TRUE	Salmo salar schwannomin-interacting protein 1-like (LOC106599072), mRNA		0.757843	0.981457	0.948173	relaxed	not_significant
OG0011740	FALSE	Salmo salar exonuclease 5 (exo5), mRNA	DNA catabolic process;single-stranded DNA 5'-3' exodeoxyribonuclease activity	0.758057	0.981457	0.785539	relaxed	not_significant
OG0011705	FALSE	Salmo salar 2,4-dienoyl CoA reductase 2, peroxisomal (decr2), transcript variant X1, mRNA		0.758071	0.981457	0.373761	relaxed	not_significant
OG0013203	TRUE	Oncorhynchus mykiss KIAA1524 ortholog (kiaa1524), mRNA		0.758432	0.981457	0.952086	relaxed	not_significant
OG0015517	TRUE	Salmo salar organic solute transporter subunit alpha-like (LOC106563633), transcript variant X1, mRNA		0.759963	0.982354	4.07078	intensified	not_significant
OG0017654	TRUE	Oncorhynchus kisutch transcription termination factor 2 (ttf2), transcript variant X1, mRNA	ATP binding	0.760074	0.982354	1.09561	intensified	not_significant
OG0015824	TRUE	Salmo salar Transcriptional regulator Myc-2 (myc2), mRNA	DNA-binding transcription factor activity;nucleus;transcription factor complex;regulation of transcription, DNA-templated;regulation of transcription, DNA-templated;protein dimerization activity	0.760215	0.982354	0.92481	relaxed	not_significant
OG0008444	TRUE	Salvelinus alpinus kit ligand-like (LOC111962725), mRNA	stem cell factor receptor binding;cell adhesion;signal transduction;membrane	0.761329	0.983317	1.07361	intensified	not_significant
OG0014019	TRUE	Salmo salar ligase IV, DNA, ATP-dependent (lig4), mRNA	DNA binding;DNA ligase (ATP) activity;ATP binding;DNA replication;DNA recombination;DNA ligation involved in DNA repair;DNA biosynthetic process	0.761689	0.983317	0.9138	relaxed	not_significant
OG0010774	TRUE	Salvelinus alpinus FAST kinase domains 1 (fastkd1), transcript variant X1, mRNA	protein kinase activity	0.762815	0.98359	0.892718	relaxed	not_significant
OG0006736	TRUE	Salmo salar 5'-AMP-activated protein kinase subunit beta-1-like (LOC106565185), transcript variant X1, mRNA	protein binding;regulation of catalytic activity	0.762969	0.98359	0.885725	relaxed	not_significant
OG0008817	TRUE	Salmo salar zinc finger CCHC domain-containing protein 24 (LOC106577169), mRNA	nucleic acid binding;zinc ion binding	0.763189	0.98359	0.922752	relaxed	not_significant
OG0016670	TRUE	Salmo salar integrin, beta-like 1 (with EGF-like repeat domains) (itgbl1), mRNA		0.763714	0.98359	0.918268	relaxed	not_significant
OG0003858	TRUE	Salmo salar fibromodulin (LOC100286414), transcript variant X2, mRNA	protein binding	0.76372	0.98359	1.06271	intensified	not_significant
OG0005257	TRUE	Salmo salar secretory carrier membrane protein 1 (scamp1), mRNA	protein transport;integral component of membrane	0.764599	0.984253	1.05762	intensified	not_significant
OG0016774	TRUE	Salmo salar DNA methyltransferase 1 associated protein 1 (dmap1), transcript variant X1, mRNA	DNA repair;chromatin remodeling;NuA4 histone acetyltransferase complex;histone H4 acetylation;histone H2A acetylation;negative regulation of transcription, DNA-templated	0.765117	0.98445	1.08215	intensified	not_significant
OG0012605	TRUE	Salmo salar tRNA nucleotidyl transferase, CCA-adding, 1 (trnt1), transcript variant X2, mRNA	RNA binding;RNA processing;nucleotidyltransferase activity	0.765942	0.985043	1.09529	intensified	not_significant
OG0010530	TRUE	Salmo salar serine beta-lactamase-like protein LACTB, mitochondrial (LOC106561153), transcript variant X2, mRNA		0.767397	0.986208	1.59533	intensified	not_significant
OG0003888	FALSE	Salvelinus alpinus follistatin-related protein 1 (LOC111959815), mRNA	calcium ion binding;protein binding	0.767766	0.986208	0.589396	relaxed	not_significant
OG0003755	TRUE	Salmo salar inositol-trisphosphate 3-kinase A-like (LOC106571921), transcript variant X1, mRNA	kinase activity;inositol phosphate biosynthetic process	0.767943	0.986208	0.944989	relaxed	not_significant
OG0001280	TRUE	Salmo salar Transmembrane protein 184A (t184a), transcript variant X1, mRNA		0.768923	0.986665	1.06076	intensified	not_significant
OG0010771	TRUE	Salmo salar dual specificity phosphatase 12 (dusp12), transcript variant X2, mRNA	protein dephosphorylation;protein tyrosine/serine/threonine phosphatase activity	0.769029	0.986665	1.08338	intensified	not_significant
OG0013831	TRUE	Salmo salar mitochondrial ribosomal protein L10 (mrpl10), mRNA	intracellular;ribosome biogenesis	0.769785	0.987166	0.919263	relaxed	not_significant
OG0004357	TRUE	Salmo salar clone ssal-rgf-512-273 Interferon-related developmental regulator 1 putative mRNA, complete cds		0.770881	0.987969	0.921322	relaxed	not_significant
OG0011844	TRUE	Salmo salar clone ssal-rgf-535-054 unknown large open reading frame mRNA, novel cds	RNA binding	0.771249	0.987969	1.09643	intensified	not_significant
OG0009197	TRUE	Salmo salar proton-associated sugar transporter A-like (LOC106582828), transcript variant X8, mRNA		0.771508	0.987969	0.922342	relaxed	not_significant
OG0010847	FALSE	Salmo salar coiled-coil alpha-helical rod protein 1 (cchcr1), mRNA	cell differentiation	0.773849	0.990188	1.21346	intensified	not_significant
OG0009485	FALSE	Salmo salar glycosaminoglycan xylosylkinase-like (LOC106584281), mRNA		0.773974	0.990188	0.887912	relaxed	not_significant
OG0004554	FALSE	Salmo salar beta-sarcoglycan-like (LOC106560263), mRNA	muscle organ development;sarcoglycan complex;integral component of membrane	0.77468	0.990355	0.956244	relaxed	not_significant
OG0015846	FALSE	Oncorhynchus mykiss zinc finger protein 518A-like (LOC110498828), mRNA	nucleic acid binding	0.775621	0.990355	1.1077	intensified	not_significant
OG0006544	TRUE	Salvelinus alpinus MDM4, p53 regulator (mdm4), transcript variant X4, mRNA	protein binding;nucleus;negative regulation of apoptotic process;negative regulation of cell cycle arrest	0.776257	0.990355	1.15154	intensified	not_significant
OG0001381	TRUE	Salmo salar pleckstrin homology-like domain family B member 1 (LOC106602858), transcript variant X2, mRNA	protein binding	0.776349	0.990355	0.945171	relaxed	not_significant
OG0011405	TRUE	Salmo salar Transmembrane 6 superfamily member 1 (tm6s1), transcript variant X1, mRNA		0.776811	0.990355	0.87581	relaxed	not_significant
OG0010139	TRUE	Salmo salar fibrinogen-like 2 (fgl2), mRNA	proteolysis;peptidase activity	0.776994	0.990355	1.06436	intensified	not_significant
OG0006961	TRUE	Salmo salar vaccinia related kinase 1 (vrk1), mRNA	protein serine/threonine kinase activity;ATP binding;protein phosphorylation;serine family amino acid metabolic process	0.778247	0.990355	1.05526	intensified	not_significant
OG0014265	FALSE	Oncorhynchus mykiss C1q and TNF related 5 (c1qtnf5), transcript variant X1, mRNA	protein binding	0.778367	0.990355	2.32016	intensified	not_significant
OG0015729	TRUE	Salmo salar PHD finger protein 19-like (LOC106580128), mRNA		0.778663	0.990355	0.93939	relaxed	not_significant
OG0003376	TRUE	Salmo salar uncharacterized LOC106595663 (LOC106595663), mRNA	nucleic acid binding	0.77868	0.990355	0.938569	relaxed	not_significant
OG0009950	TRUE	Salmo salar hairy/enhancer-of-split related with YRPW motif protein 2 (LOC106571366), mRNA	DNA binding;regulation of transcription, DNA-templated;protein dimerization activity	0.77904	0.990355	0.860844	relaxed	not_significant
OG0001788	TRUE	Salvelinus alpinus calsequestrin-2 (LOC111970995), mRNA	calcium ion binding	0.779157	0.990355	0.89878	relaxed	not_significant
OG0012497	TRUE	Salvelinus alpinus bcl-2-like protein 13 (LOC111962615), transcript variant X2, mRNA	regulation of apoptotic process	0.779253	0.990355	0.895975	relaxed	not_significant
OG0003647	TRUE	Salmo salar CD63 antigen-like (LOC106567183), transcript variant X2, mRNA	integral component of membrane	0.779303	0.990355	0.912667	relaxed	not_significant
OG0014810	TRUE	Salmo salar TBC/LysM-associated domain containing 1 (tldc1), transcript variant X2, mRNA		0.779602	0.990355	1.12326	intensified	not_significant
OG0010708	TRUE	Salmo salar DNA replication factor Cdt1-like (LOC106587264), mRNA		0.779999	0.990393	1.15661	intensified	not_significant
OG0017678	FALSE	Salmo salar NHL repeat containing 2 (nhlrc2), mRNA	protein binding;cell redox homeostasis	0.782025	0.992499	0.913183	relaxed	not_significant
OG0008848	FALSE	Salmo salar serine racemase-like (LOC106605075), transcript variant X2, mRNA		0.783088	0.993382	0.966268	relaxed	not_significant
OG0015356	TRUE	Salvelinus alpinus uncharacterized LOC111970843 (LOC111970843), transcript variant X2, mRNA	DNA binding	0.784377	0.994392	0.734131	relaxed	not_significant
OG0014938	TRUE	Salmo salar Negative elongation factor E (nelfe), transcript variant X1, mRNA	nucleic acid binding;regulation of transcription, DNA-templated;NELF complex	0.784634	0.994392	0.946489	relaxed	not_significant
OG0016574	TRUE	Salvelinus alpinus GDP-D-glucose phosphorylase 1 (gdpgp1), mRNA	GDP-D-glucose phosphorylase activity	0.784988	0.994392	1.23258	intensified	not_significant
OG0011153	TRUE	Salvelinus alpinus mitochondrial dynamics protein MID51 (LOC111980882), transcript variant X2, mRNA		0.785714	0.994667	0.962663	relaxed	not_significant
OG0009601	TRUE	Salmo salar RUN domain-containing protein 1 (rund1), mRNA		0.785941	0.994667	1.09703	intensified	not_significant
OG0008664	TRUE	Salmo salar E3 ubiquitin/ISG15 ligase TRIM25-like (LOC106588405), mRNA	protein binding;zinc ion binding	0.787152	0.995562	1.05962	intensified	not_significant
OG0008550	TRUE	Salmo salar vasoactive intestinal polypeptide receptor 2-like (LOC106568823), transcript variant X2, mRNA	vasoactive intestinal polypeptide receptor activity;cell surface receptor signaling pathway;G protein-coupled receptor signaling pathway;integral component of membrane	0.787385	0.995562	1.1947	intensified	not_significant
OG0011049	TRUE	Salvelinus alpinus rhomboid-related protein 2 (LOC111959059), transcript variant X4, mRNA	serine-type endopeptidase activity;proteolysis;integral component of membrane	0.788911	0.997024	1.55796	intensified	not_significant
OG0001480	TRUE	Salmo salar cdc42-interacting protein 4 homolog (LOC106595429), transcript variant X2, mRNA	protein binding;endocytosis;actin cytoskeleton organization	0.78959	0.997383	0.903932	relaxed	not_significant
OG0008485	FALSE	Salmo salar ER degradation-enhancing alpha-mannosidase-like protein 1 (LOC106582760), transcript variant X1, mRNA	mannosyl-oligosaccharide 1,2-alpha-mannosidase activity;calcium ion binding;carbohydrate metabolic process;membrane	0.790273	0.997383	1.07335	intensified	not_significant
OG0008769	FALSE	Salmo salar protein FAM8A1-like (LOC106593472), mRNA		0.790302	0.997383	1.13734	intensified	not_significant
OG0007595	TRUE	Salmo salar pyrophosphatase (inorganic) 1 (ppa1), mRNA	magnesium ion binding;inorganic diphosphatase activity;cytoplasm;oxidative phosphorylation	0.793262	0.999968	1.05301	intensified	not_significant
OG0001954	TRUE	Salmo salar G protein pathway suppressor 2-like (LOC106560688), transcript variant X3, mRNA		0.793286	0.999968	1.06373	intensified	not_significant
OG0005026	TRUE	Salmo salar lipid phosphate phosphohydrolase 3-like (LOC106592432), mRNA		0.793461	0.999968	1.10706	intensified	not_significant
OG0004371	TRUE	Salmo salar proliferation-associated protein 2G4-like (LOC106567055), mRNA		0.793916	1	0.928279	relaxed	not_significant
OG0008251	TRUE	Oncorhynchus tshawytscha centrosomal protein of 44 kDa-like (LOC112261311), transcript variant X3, mRNA		0.794844	1	1.14695	intensified	not_significant
OG0005351	FALSE	Salvelinus alpinus scavenger receptor class B member 1 (LOC111961791), transcript variant X1, mRNA	membrane	0.795286	1	0.949801	relaxed	not_significant
OG0003949	TRUE	Salmo salar protein-serine O-palmitoleoyltransferase porcupine-like (LOC106572375), transcript variant X1, mRNA		0.796487	1	0.928892	relaxed	not_significant
OG0006788	TRUE	Salmo salar LanC like 2 (lancl2), mRNA	catalytic activity	0.796758	1	0.980309	relaxed	not_significant
OG0002961	FALSE	Salmo salar U5 small nuclear ribonucleoprotein 200 kDa helicase-like (LOC106579886), mRNA	nucleic acid binding;ATP binding	0.796806	1	0.976684	relaxed	not_significant
OG0008263	TRUE	Salmo salar tRNA (guanine(10)-N2)-methyltransferase homolog (LOC106579246), mRNA	methyltransferase activity	0.797107	1	0.940221	relaxed	not_significant
OG0005184	TRUE	Salvelinus alpinus 45 kDa calcium-binding protein (LOC111966733), mRNA	calcium ion binding	0.797161	1	0.938267	relaxed	not_significant
OG0007112	TRUE	Salmo salar corticotropin-releasing factor receptor 1-like (LOC106600876), transcript variant X1, mRNA	G protein-coupled receptor activity;cell surface receptor signaling pathway;G protein-coupled receptor signaling pathway;integral component of membrane	0.797401	1	1.05771	intensified	not_significant
OG0014766	TRUE	Salmo salar sphingomyelin phosphodiesterase 3-like (LOC106577403), mRNA		0.797676	1	0.87047	relaxed	not_significant
OG0014625	TRUE	Salmo salar WD repeat domain 46 (wdr46), mRNA	protein binding	0.798693	1	0.841856	relaxed	not_significant
OG0009189	TRUE	Salmo salar proto-oncogene c-Fos-like (LOC106571028), transcript variant X2, mRNA	DNA binding;DNA-binding transcription factor activity;transcription factor complex;regulation of transcription by RNA polymerase II;regulation of transcription, DNA-templated	0.799284	1	0.791895	relaxed	not_significant
OG0005218	TRUE	Salmo salar protein SSUH2 homolog (LOC106583744), mRNA	heat shock protein binding;unfolded protein binding	0.800651	1	0.904416	relaxed	not_significant
OG0003605	TRUE	Salmo salar PDZ domain-containing protein GIPC1-like (LOC106601663), mRNA	protein binding	0.80148	1	1.03689	intensified	not_significant
OG0008380	TRUE	Salvelinus alpinus PDZ domain-containing protein 4-like (LOC111976954), transcript variant X2, mRNA		0.802001	1	1.08862	intensified	not_significant
OG0006857	TRUE	Salmo salar phakinin-like (LOC106568670), transcript variant X1, mRNA	structural molecule activity;intermediate filament;intermediate filament cytoskeleton organization	0.802838	1	0.969144	relaxed	not_significant
OG0009662	FALSE	Salmo salar suppressor of defective silencing 3 homolog (SDS3, S. cerevisiae) (suds3), mRNA		0.803183	1	1.05584	intensified	not_significant
OG0011145	FALSE	Salvelinus alpinus TNNI3 interacting kinase (tnni3k), mRNA	protein kinase activity;protein binding;ATP binding;protein phosphorylation	0.803635	1	1.0451	intensified	not_significant
OG0008369	TRUE	Salmo salar archain 1 (arcn1), mRNA	retrograde vesicle-mediated transport, Golgi to endoplasmic reticulum;COPI vesicle coat	0.803999	1	1.06945	intensified	not_significant
OG0005443	FALSE	Salmo salar protein S (alpha) (pros1), mRNA	calcium ion binding;extracellular region;negative regulation of blood coagulation	0.804496	1	0.978194	relaxed	not_significant
OG0006085	FALSE	Salmo salar protein FAM122A-like (LOC106567896), mRNA		0.804713	1	0.944733	relaxed	not_significant
OG0006060	FALSE	Salmo salar KIAA0196 ortholog (kiaa0196), transcript variant X3, mRNA	WASH complex	0.805595	1	0.9426	relaxed	not_significant
OG0005188	TRUE	Salmo salar cell division cycle 73 (cdc73), mRNA	transcription elongation from RNA polymerase II promoter;histone modification;Cdc73/Paf1 complex	0.807095	1	1.03331	intensified	not_significant
OG0002422	TRUE	Salmo salar platelet-activating factor acetylhydrolase-like (LOC106571610), transcript variant X3, mRNA	1-alkyl-2-acetylglycerophosphocholine esterase activity;1-alkyl-2-acetylglycerophosphocholine esterase complex;lipid catabolic process;glycerolipid metabolic process	0.808897	1	0.947043	relaxed	not_significant
OG0002683	TRUE	Salmo salar serine protease 23-like (LOC106607946), mRNA		0.809417	1	0.924443	relaxed	not_significant
OG0005276	TRUE	Salmo salar enhancer of mRNA-decapping protein 3-like (LOC106562351), mRNA	mRNA binding;deadenylation-independent decapping of nuclear-transcribed mRNA	0.810618	1	1.08336	intensified	not_significant
OG0008602	TRUE	Salmo salar holocarboxylase synthetase (biotin-(proprionyl-CoA-carboxylase (ATP-hydrolysing)) ligase) (hlcs), transcript variant X1, mRNA	biotin-[acetyl-CoA-carboxylase] ligase activity;cellular protein modification process;biotin metabolic process	0.811227	1	0.955231	relaxed	not_significant
OG0009292	TRUE	Oncorhynchus mykiss TNF receptor-associated factor 6-like (LOC110506983), mRNA	ubiquitin-protein transferase activity;tumor necrosis factor receptor binding;immune response;zinc ion binding;protein ubiquitination;regulation of apoptotic process;regulation of I-kappaB kinase/NF-kappaB signaling	0.811471	1	0.944774	relaxed	not_significant
OG0005628	TRUE	Salmo salar caspase 9, apoptosis-related cysteine peptidase (casp9), transcript variant X3, mRNA	cysteine-type endopeptidase activity;proteolysis;regulation of apoptotic process	0.811797	1	1.05179	intensified	not_significant
OG0017761	FALSE	Salmo salar trafficking protein particle complex 12 (trappc12), mRNA	protein binding	0.813194	1	0.923679	relaxed	not_significant
OG0015355	TRUE	Salmo salar Polyamine-modulated factor 1 (pmf1), mRNA	nuclear MIS12/MIND complex	0.813889	1	0.77581	relaxed	not_significant
OG0012229	FALSE	Salvelinus alpinus homeobox protein Hox-B3a (LOC112068781), transcript variant X10, mRNA	DNA binding	0.81477	1	0.958614	relaxed	not_significant
OG0016744	TRUE	Salmo salar protocadherin-20-like (LOC106604240), mRNA	calcium ion binding;homophilic cell adhesion via plasma membrane adhesion molecules;membrane	0.815051	1	1.1116	intensified	not_significant
OG0010143	TRUE	Salmo salar aryl-hydrocarbon-interacting protein-like 1 (LOC106612843), mRNA	protein binding;visual perception	0.815535	1	0.960656	relaxed	not_significant
[truncated: 759 more rows]
