# Supplementary material for: Parallel selection on ecologically relevant gene functions in the transcriptomes of highly diversifying salmonids
Source: BMC Genomics. 2019 Dec 23;20:1010. doi: 10.1186/s12864-019-6361-2 (PMC6929470; doi:10.1186/s12864-019-6361-2)
Supplement: Supplementary file 2 — Additional file 2. Orthogroups under diversifying selection (FDR < 0.10) in both Coregonus and Salvelinus. [file 12864_2019_6361_MOESM2_ESM.xlsx]

## Sheet: Additional file 2
Orthogroups under diversifying selection (FDR < 0.10) in both Coregonus and Salvelinus
Orthogroup_ID	Description	GO_terms
OG0000391	Salmo salar aldose reductase-like (LOC106609240), mRNA	oxidoreductase activity;oxidation-reduction process
OG0000494	Oncorhynchus mykiss Y+L amino acid transporter 2-like (LOC110487934), transcript variant X4, mRNA	membrane;transmembrane transporter activity;transmembrane transport
OG0000510	Salmo salar lipid phosphate phosphohydrolase 3-like (LOC106600418), mRNA	phospholipid metabolic process;regulation of Wnt signaling pathway;lipid phosphatase activity
OG0000631	Salmo salar serine/arginine-rich splicing factor 11-like (LOC106573861), mRNA	RNA splicing
OG0000651	Salmo salar tyrosine-protein phosphatase non-receptor type 6-like (LOC106576571), transcript variant X3, mRNA	protein tyrosine phosphatase activity;protein dephosphorylation;tyrosine metabolic process
OG0000657	Poecilia formosa heat shock protein HSP 90-alpha (LOC103155532), mRNA	ATP binding;protein folding;unfolded protein binding
OG0000798	Salmo salar acetyl-CoA carboxylase beta (acacb), transcript variant X3, mRNA	acetyl-CoA carboxylase activity;ATP binding;pyruvate metabolic process;fatty acid biosynthetic process;acetyl-CoA carboxylase complex;metal ion binding
OG0000840	Salmo salar Probable histone deacetylase 1-B (hda1b), mRNA	nucleus;NAD-dependent histone deacetylase activity (H3-K14 specific);metal ion binding;histone H3 deacetylation
OG0000943	Salmo salar mothers against decapentaplegic homolog 2 (LOC106585370), transcript variant X1, mRNA	DNA-binding transcription factor activity;protein binding;transcription factor complex;regulation of transcription, DNA-templated;transforming growth factor beta receptor signaling pathway;regulation of transcription, DNA-templated
OG0000944	Salmo salar chymotrypsin-like elastase family member 2A (LOC106580263), mRNA	serine-type endopeptidase activity;proteolysis
OG0000996	Salmo salar septin-7-like (LOC106560914), transcript variant X4, mRNA	GTP binding;septin complex
OG0001000	Salmo salar venom phosphodiesterase 1-like (LOC106588363), mRNA	nucleic acid binding;scavenger receptor activity;immune response;signal transduction;hydrolase activity;polysaccharide binding;metal ion binding
OG0001089	Salvelinus alpinus collagen alpha-1(XIII) chain (LOC111951857), transcript variant X17, mRNA
OG0001132	Salmo salar WD repeat domain phosphoinositide-interacting protein 1-like (LOC106594630), mRNA	protein binding;autophagy;phosphatidylinositol-3-phosphate binding
OG0001316	Salmo salar BTB/POZ domain-containing protein kctd15 (LOC106562374), transcript variant X5, mRNA	protein binding;protein homooligomerization
OG0001544	Salmo salar adaptor-related protein complex 1, mu 2 subunit (ap1m2), mRNA	intracellular protein transport;vesicle-mediated transport;clathrin adaptor complex
OG0001681	Salmo salar complement factor B-like (LOC106569366), mRNA	serine-type endopeptidase activity;extracellular region;proteolysis;complement activation
OG0001770	Salmo salar catenin delta-1-like (LOC106610489), mRNA	cadherin binding;cell-cell adhesion
OG0001802	Salvelinus alpinus beta-adducin (LOC111974645), transcript variant X3, mRNA	cytoskeleton
OG0001833	Salmo salar serine/threonine kinase 35 (stk35), mRNA	protein kinase activity;ATP binding;protein phosphorylation
OG0002139	Oncorhynchus kisutch calcipressin-2-like (LOC109900784), transcript variant X1, mRNA	nucleic acid binding;calcium-mediated signaling
OG0002176	Salmo salar high affinity choline transporter 1-like (LOC106602131), mRNA	membrane;transmembrane transporter activity;transmembrane transport
OG0002247	Oncorhynchus kisutch kinectin-like (LOC109894478), transcript variant X2, mRNA	kinesin complex;microtubule-based movement;protein transport;kinesin binding;integral component of endoplasmic reticulum membrane
OG0002280	Salmo salar protein fem-1 homolog B-like (LOC106573030), mRNA	protein binding
OG0002300	Salvelinus alpinus elongation of very long chain fatty acids protein 6-like (LOC111978517), transcript variant X2, misc_RNA	fatty acid elongase activity;fatty acid elongase complex;integral component of membrane;fatty acid elongation, saturated fatty acid;very long-chain fatty acid biosynthetic process;obsolete acyl-carrier-protein biosynthetic process
OG0002453	Salmo salar cytoplasmic FMR1-interacting protein 1 homolog (LOC106590724), mRNA
OG0002461	Salmo salar protein kinase C epsilon type-like (LOC106589411), mRNA	protein serine/threonine kinase activity;ATP binding;protein phosphorylation;serine family amino acid metabolic process;intracellular signal transduction
OG0002507	Salmo salar epidermal retinol dehydrogenase 2-like (LOC106571445), mRNA
OG0002619	Salmo salar programmed cell death protein 10 (LOC106581420), mRNA
OG0002676	Salmo salar importin subunit alpha-7 (LOC106570694), transcript variant X2, misc_RNA	protein binding
OG0002723	Salvelinus alpinus transmembrane prolyl 4-hydroxylase (LOC111976774), mRNA	iron ion binding;oxidoreductase activity, acting on paired donors, with incorporation or reduction of molecular oxygen;L-ascorbic acid binding;oxidation-reduction process
OG0002995	Salmo salar protein asteroid homolog 1-like (LOC106593068), mRNA	nuclease activity;DNA repair
OG0003147	Salvelinus alpinus lysophosphatidylcholine acyltransferase 1 (LOC111955051), transcript variant X2, mRNA	transferase activity, transferring acyl groups
OG0003187	Salmo salar synaptotagmin-11-like (LOC106588318), transcript variant X2, mRNA	membrane
OG0003303	Salmo salar lipoprotein lipase-like (LOC106569629), mRNA	lipoprotein lipase activity;protein binding;lipid catabolic process;glycerolipid metabolic process
OG0003406	Salmo salar disks large-associated protein 1-like (LOC106569241), transcript variant X4, mRNA	chemical synaptic transmission;synapse
OG0003713	Salmo salar golgin subfamily A member 6-like protein 22 (LOC106580836), mRNA
OG0003761	Salmo salar mast cell protease 1A-like (LOC106586879), mRNA	serine-type endopeptidase activity;proteolysis
OG0003820	Salmo salar paired amphipathic helix protein Sin3a-like (LOC106587652), transcript variant X3, mRNA	transcription corepressor activity;transcription factor complex;negative regulation of transcription, DNA-templated;Sin3 complex
OG0003822	Oncorhynchus kisutch sterile alpha motif domain-containing protein 9-like (LOC109881303), transcript variant X2, mRNA	protein binding
OG0003903	Salmo salar 3'-phosphoadenosine 5'-phosphosulfate synthase 1 (papss1), mRNA	sulfate assimilation;adenylylsulfate kinase activity;sulfate adenylyltransferase (ATP) activity;ATP binding;purine nucleobase metabolic process
OG0003986	Salmo salar solute carrier family 6 (neurotransmitter transporter), member 8 (slc6a8), mRNA	neurotransmitter:sodium symporter activity;cation transport;neurotransmitter transport;integral component of membrane
OG0004046	Salmo salar synaptotagmin-like protein 1 (LOC106588777), transcript variant X1, mRNA	intracellular protein transport;exocytosis;Rab GTPase binding
OG0004094	Salmo salar phosphorylase b kinase regulatory subunit alpha, skeletal muscle isoform-like (LOC106578056), transcript variant X1, mRNA	catalytic activity;calmodulin binding;glycogen metabolic process
OG0004141	Salmo salar clone Contig3164 Cathepsin K precursor putative mRNA, complete cds	proteolysis;cysteine-type peptidase activity
OG0004192	Salvelinus alpinus follistatin-related protein 1 (LOC111971000), mRNA	calcium ion binding;protein binding
OG0004474	Salmo salar endoplasmic reticulum aminopeptidase 1-like (LOC106570844), mRNA	endoplasmic reticulum membrane;proteolysis;regulation of blood pressure;zinc ion binding;antigen processing and presentation of endogenous peptide antigen via MHC class I;metalloaminopeptidase activity
OG0004483	Salmo salar long-chain-fatty-acid--CoA ligase ACSBG2-like (LOC106580039), transcript variant X2, mRNA	catalytic activity
OG0004521	Salmo salar b(0,+)-type amino acid transporter 1-like (LOC106611123), transcript variant X1, mRNA	membrane;transmembrane transporter activity;transmembrane transport
OG0004578	Salmo salar uncharacterized LOC106563140 (LOC106563140), transcript variant X2, mRNA
OG0004629	Salmo salar furin-1-like (LOC106587394), transcript variant X2, mRNA	serine-type endopeptidase activity;proteolysis
OG0004641	Salmo salar mitochondrial coenzyme A transporter SLC25A42-like (LOC106613733), transcript variant X4, mRNA	mitochondrial inner membrane;transmembrane transporter activity;transmembrane transport
OG0004825	Salmo salar 3-hydroxyisobutyrate dehydrogenase, mitochondrial-like (LOC106596912), mRNA	isoleucine catabolic process;leucine catabolic process;valine catabolic process;3-hydroxyisobutyrate dehydrogenase activity;NADP binding;NAD binding;oxidation-reduction process
OG0004866	Salmo salar growth arrest-specific protein 1-like (LOC106570975), mRNA	cell cycle arrest
OG0005243	Salmo salar integral membrane protein GPR155-like (LOC106581752), mRNA	integral component of membrane;intracellular signal transduction;transmembrane transport
OG0005515	Salmo salar adducin 3 (gamma) (add3), transcript variant X2, mRNA	cytoskeleton
OG0005575	Salmo salar urea transporter 2-like (LOC106585019), transcript variant X1, mRNA	urea transmembrane transporter activity;integral component of membrane;urea transmembrane transport
OG0005581	Salmo salar forkhead box protein I1-ema-like (LOC106612139), mRNA	DNA-binding transcription factor activity;transcription factor complex;regulation of transcription, DNA-templated;sequence-specific DNA binding;regulation of transcription, DNA-templated
OG0005675	Oncorhynchus mykiss E3 ubiquitin-protein ligase RNF128-like (LOC110537269), transcript variant X1, mRNA
OG0005930	Salvelinus alpinus methylcytosine dioxygenase tet3-like (LOC111974813), transcript variant X4, mRNA	5-methylcytosine catabolic process;methylcytosine dioxygenase activity;DNA demethylation
OG0006076	Salmo salar pyrroline-5-carboxylate reductase 1, mitochondrial-like (LOC106606436), mRNA	pyrroline-5-carboxylate reductase activity;arginine metabolic process;proline biosynthetic process;oxidation-reduction process
OG0006485	Salmo salar NADP-dependent malic enzyme-like (LOC106583951), mRNA	malate dehydrogenase (decarboxylating) (NAD+) activity;pyruvate metabolic process;tricarboxylic acid cycle;malate metabolic process;carbon utilization;NAD binding
OG0007090	Salvelinus alpinus 26S proteasome non-ATPase regulatory subunit 9 (LOC111957748), transcript variant X1, mRNA	protein binding;proteasome regulatory particle assembly
OG0007164	Salmo salar KIAA1211 ortholog (kiaa1211), mRNA
OG0007378	Salmo salar alpha-2,8-sialyltransferase 8F-like (LOC106588277), transcript variant X2, mRNA	protein glycosylation;sialyltransferase activity
OG0007709	Oncorhynchus kisutch calcium-responsive transactivator-like (LOC109907777), transcript variant X5, mRNA
OG0008492	Salmo salar hippocampus abundant transcript 1 protein-like (LOC106587031), mRNA	transporter activity;integral component of membrane;transmembrane transport
OG0008766	Oncorhynchus kisutch coiled-coil domain-containing protein 80-like (LOC109870701), mRNA
OG0009054	Salmo salar 28S ribosomal protein S22, mitochondrial-like (LOC106613113), transcript variant X2, mRNA
OG0009315	Salvelinus alpinus 28S ribosomal protein S29, mitochondrial-like (LOC112079239), mRNA	mitochondrial ribosome;apoptotic process;small ribosomal subunit
OG0009336	Salmo salar mitochondrial 10-formyltetrahydrofolate dehydrogenase-like (LOC106609325), mRNA	cytoplasm;one-carbon metabolic process;biosynthetic process;10-formyltetrahydrofolate catabolic process;formyltetrahydrofolate dehydrogenase activity;oxidoreductase activity, acting on the aldehyde or oxo group of donors, NAD or NADP as acceptor;hydroxymethyl-, formyl- and related transferase activity;oxidation-reduction process
OG0009367	Salmo salar leucine-rich alpha-2-glycoprotein-like (LOC106571173), mRNA	protein binding
OG0010091	Salmo salar sulfotransferase family cytosolic 2B member 1-like (LOC106562189), mRNA	sulfotransferase activity
OG0010365	Salmo salar zinc finger and BTB domain-containing protein 34-like (LOC106579897), transcript variant X2, mRNA	nucleic acid binding;protein binding
OG0010420	Salvelinus alpinus torsin-1A-interacting protein 2 (LOC111975742), mRNA
OG0010440	Salmo salar endothelial lipase-like (LOC106585939), mRNA	lipoprotein lipase activity;protein binding;lipid catabolic process;glycerolipid metabolic process
OG0010786	Salmo salar Serine/threonine-protein kinase 6 (stk6), mRNA	protein serine/threonine kinase activity;ATP binding;protein phosphorylation;serine family amino acid metabolic process
OG0011057	Salmo salar receptor-interacting serine/threonine-protein kinase 4-like (LOC106567956), mRNA	protein kinase activity;protein binding;ATP binding;protein phosphorylation
OG0011221	Salmo salar interleukin-27 subunit beta-like (LOC106574502), mRNA	protein binding
OG0011222	Salmo salar uncharacterized LOC106607322 (LOC106607322), mRNA
OG0011402	Salmo salar transmembrane and immunoglobulin domain containing 1 (tmigd1), transcript variant X1, mRNA
OG0011982	Salvelinus alpinus synapsin-3 (LOC111950806), mRNA	ATP binding;neurotransmitter secretion;synaptic vesicle
OG0012552	Salmo salar protein EVI2B-like (LOC106613085), mRNA
OG0012562	Salvelinus alpinus interleukin-31 receptor subunit alpha (LOC111961942), transcript variant X1, mRNA	protein binding
OG0012826	Salmo salar beta-1,4-galactosyltransferase 6-like (LOC106560385), transcript variant X1, mRNA	carbohydrate metabolic process;transferase activity, transferring glycosyl groups
OG0013215	Salmo salar lysine-specific demethylase 4B-like (LOC106574093), transcript variant X3, mRNA
OG0013481	Salvelinus alpinus Sp1 transcription factor (sp1), transcript variant X2, mRNA	DNA-binding transcription factor activity;nucleus;transcription factor complex;regulation of transcription by RNA polymerase II;regulation of transcription, DNA-templated
OG0013681	Oncorhynchus mykiss zona pellucida sperm-binding protein 4-like (LOC110530709), mRNA
OG0014532	Salmo salar GTPase IMAP family member 4-like (LOC106608935), mRNA	GTP binding
OG0014882	Salvelinus alpinus junctophilin-2 (LOC111976619), mRNA	junctional membrane complex
OG0015267	Salmo salar tumor necrosis factor ligand superfamily member 6-like (LOC106579980), mRNA	tumor necrosis factor receptor binding;immune response;signal transduction;membrane
OG0016864	Salmo salar ankyrin repeat and SOCS box containing 1 (asb1), mRNA	protein binding;intracellular signal transduction
